# Supplementary material for: Environmental variability drives functional plasticity in the gill-associated microbiome of Lithodes santolla: a meta-transcriptomic perspective
Source: Microbiome. 2025 Oct 1;13:197. doi: 10.1186/s40168-025-02215-6 (PMC12487024; doi:10.1186/s40168-025-02215-6)
Supplement: Supplementary file 3 — Supplementary Material 2: Table S5. Functional analysis of differentially enriched GO terms between Ballena and Choiseul samples. [file 40168_2025_2215_MOESM2_ESM.xlsx]

## Sheet: GENERAL DISTRIBUTION
Dataset	Category	Number of Subcategories
Ballena Host	Biological Process	13881
	Cellular Component	1757
	Molecular Function	3558
Ballena Microbiome	Biological Process	13999
	Cellular Component	1782
	Molecular Function	3611
Choiseul Host	Biological Process	6175
	Cellular Component	913
	Molecular Function	1435
Choiseul Microbiome	Biological Process	7863
	Cellular Component	1127
	Molecular Function	1902

## Sheet: HOLOBIONT
category	term	ontology	over_represented_pvalue	over_represented_FDR	gene_ids	numDEInCat	numInCat
GO:0034062	5'-3' RNA polymerase activity	MF	0.00347341	0.0343142	TRINITY_DN103792_c0_g1_i1, TRINITY_DN125842_c0_g1_i2, TRINITY_DN17029_c0_g1_i1, TRINITY_DN264767_c0_g1_i2, TRINITY_DN335069_c0_g1_i2, TRINITY_DN341781_c0_g1_i1, TRINITY_DN403586_c0_g1_i1, TRINITY_DN47145_c0_g1_i2, TRINITY_DN50797_c0_g1_i1, TRINITY_DN545820_c0_g1_i1, TRINITY_DN74388_c0_g1_i2, TRINITY_DN77393_c1_g2_i2, TRINITY_DN85838_c0_g1_i1, TRINITY_DN88449_c0_g1_i1, TRINITY_DN9686_c0_g1_i10, TR…	16	63
GO:0003872	6-phosphofructokinase activity	MF	0.00884122	0.0770345	TRINITY_DN265771_c0_g1_i1, TRINITY_DN339402_c0_g1_i1, TRINITY_DN343591_c0_g1_i1, TRINITY_DN404586_c0_g1_i1	4	8
GO:0140359	ABC-type transporter activity	MF	0.00449371	0.0424606	TRINITY_DN12359_c0_g3_i1, TRINITY_DN12359_c0_g3_i2, TRINITY_DN19917_c0_g1_i2, TRINITY_DN266379_c0_g1_i1, TRINITY_DN29241_c0_g1_i1, TRINITY_DN32547_c0_g1_i1, TRINITY_DN473253_c0_g1_i1, TRINITY_DN543727_c0_g1_i1, TRINITY_DN57341_c2_g1_i2, TRINITY_DN68564_c0_g1_i2, TRINITY_DN75330_c0_g2_i5, TRINITY_DN77888_c0_g1_i12, TRINITY_DN77888_c0_g1_i9, TRINITY_DN8874_c0_g1_i1, TRINITY_DN8874_c0_g2_i1	15	57
GO:0022853	active monoatomic ion transmembrane transporter activity	MF	6.07507e-11	2.05009e-09	TRINITY_DN118217_c0_g1_i4, TRINITY_DN11994_c0_g1_i4, TRINITY_DN11994_c0_g3_i1, TRINITY_DN15494_c0_g1_i1, TRINITY_DN15494_c0_g2_i1, TRINITY_DN2364_c0_g1_i1, TRINITY_DN2364_c0_g1_i2, TRINITY_DN2437_c6_g1_i1, TRINITY_DN335860_c0_g1_i1, TRINITY_DN341952_c0_g1_i1, TRINITY_DN405629_c0_g1_i1, TRINITY_DN473883_c0_g1_i1, TRINITY_DN613741_c0_g1_i1, TRINITY_DN643029_c0_g1_i1, TRINITY_DN65487_c0_g2_i2, TRINI…	24	54
GO:0022804	active transmembrane transporter activity	MF	1.14288e-09	3.0372e-08	TRINITY_DN118217_c0_g1_i4, TRINITY_DN11994_c0_g1_i4, TRINITY_DN11994_c0_g3_i1, TRINITY_DN14921_c2_g1_i1, TRINITY_DN15494_c0_g1_i1, TRINITY_DN15494_c0_g2_i1, TRINITY_DN18945_c2_g1_i1, TRINITY_DN21964_c0_g2_i2, TRINITY_DN23288_c0_g1_i1, TRINITY_DN2364_c0_g1_i1, TRINITY_DN2364_c0_g1_i2, TRINITY_DN2437_c6_g1_i1, TRINITY_DN335860_c0_g1_i1, TRINITY_DN341952_c0_g1_i1, TRINITY_DN403155_c0_g1_i1, TRINITY_…	34	99
GO:0046912	acyltransferase activity, acyl groups converted into alkyl on transfer	MF	0.0108374	0.0896514	TRINITY_DN390_c1_g1_i1, TRINITY_DN59415_c0_g1_i1, TRINITY_DN8453_c0_g1_i1, TRINITY_DN9946_c0_g2_i1, TRINITY_DN9967_c0_g2_i1	5	14
GO:0030554	adenyl nucleotide binding	MF	5.72604e-10	1.54096e-08	TRINITY_DN12359_c0_g3_i1, TRINITY_DN12359_c0_g3_i2, TRINITY_DN1330_c0_g1_i1, TRINITY_DN1330_c0_g1_i10, TRINITY_DN1330_c0_g1_i5, TRINITY_DN137390_c1_g3_i4, TRINITY_DN14083_c0_g1_i3, TRINITY_DN14629_c0_g1_i1, TRINITY_DN16432_c0_g1_i2, TRINITY_DN16432_c0_g2_i1, TRINITY_DN17338_c0_g3_i1, TRINITY_DN17338_c0_g4_i1, TRINITY_DN177204_c0_g1_i1, TRINITY_DN18024_c0_g1_i1, TRINITY_DN19499_c0_g2_i2, TRINITY_D…	76	307
GO:0032559	adenyl ribonucleotide binding	MF	4.53332e-10	1.25167e-08	TRINITY_DN12359_c0_g3_i1, TRINITY_DN12359_c0_g3_i2, TRINITY_DN1330_c0_g1_i1, TRINITY_DN1330_c0_g1_i10, TRINITY_DN1330_c0_g1_i5, TRINITY_DN137390_c1_g3_i4, TRINITY_DN14083_c0_g1_i3, TRINITY_DN14629_c0_g1_i1, TRINITY_DN16432_c0_g1_i2, TRINITY_DN16432_c0_g2_i1, TRINITY_DN17338_c0_g3_i1, TRINITY_DN17338_c0_g4_i1, TRINITY_DN177204_c0_g1_i1, TRINITY_DN18024_c0_g1_i1, TRINITY_DN19499_c0_g2_i2, TRINITY_D…	75	300
GO:0046031	ADP metabolic process	BP	0.000632785	0.00746752	TRINITY_DN210033_c0_g1_i2, TRINITY_DN265771_c0_g1_i1, TRINITY_DN336842_c0_g1_i1, TRINITY_DN339402_c0_g1_i1, TRINITY_DN343591_c0_g1_i1, TRINITY_DN404586_c0_g1_i1, TRINITY_DN476606_c0_g1_i1	7	15
GO:0043604	amide biosynthetic process	BP	2.04662e-37	3.34701e-35	TRINITY_DN1004_c0_g1_i1, TRINITY_DN1004_c0_g2_i1, TRINITY_DN102252_c0_g2_i1, TRINITY_DN102252_c0_g3_i1, TRINITY_DN102252_c0_g4_i1, TRINITY_DN109695_c0_g1_i1, TRINITY_DN109695_c0_g3_i1, TRINITY_DN14413_c1_g1_i4, TRINITY_DN1483_c0_g1_i1, TRINITY_DN1483_c0_g1_i3, TRINITY_DN1483_c0_g2_i2, TRINITY_DN15026_c0_g2_i1, TRINITY_DN1503_c0_g1_i10, TRINITY_DN1503_c0_g1_i3, TRINITY_DN1503_c0_g1_i8, TRINITY_DN1…	96	276
GO:0043603	amide metabolic process	BP	1.57206e-36	2.22814e-34	TRINITY_DN1004_c0_g1_i1, TRINITY_DN1004_c0_g2_i1, TRINITY_DN102252_c0_g2_i1, TRINITY_DN102252_c0_g3_i1, TRINITY_DN102252_c0_g4_i1, TRINITY_DN109695_c0_g1_i1, TRINITY_DN109695_c0_g3_i1, TRINITY_DN14413_c1_g1_i4, TRINITY_DN1483_c0_g1_i1, TRINITY_DN1483_c0_g1_i3, TRINITY_DN1483_c0_g2_i2, TRINITY_DN15026_c0_g2_i1, TRINITY_DN1503_c0_g1_i10, TRINITY_DN1503_c0_g1_i3, TRINITY_DN1503_c0_g1_i8, TRINITY_DN1…	98	290
GO:0043038	amino acid activation	BP	0.00794276	0.0709509	TRINITY_DN18024_c0_g1_i1, TRINITY_DN209581_c0_g1_i1, TRINITY_DN209581_c0_g1_i2, TRINITY_DN406886_c0_g1_i1, TRINITY_DN4532_c1_g1_i1, TRINITY_DN478964_c0_g1_i1, TRINITY_DN614017_c0_g1_i1, TRINITY_DN65487_c0_g2_i2, TRINITY_DN65487_c0_g2_i3, TRINITY_DN67913_c0_g1_i1, TRINITY_DN7521_c0_g3_i1, TRINITY_DN80380_c0_g2_i1	12	46
GO:0006520	amino acid metabolic process	BP	0.0419995	0.260324	TRINITY_DN18024_c0_g1_i1, TRINITY_DN209581_c0_g1_i1, TRINITY_DN209581_c0_g1_i2, TRINITY_DN403893_c0_g1_i1, TRINITY_DN406886_c0_g1_i1, TRINITY_DN4532_c1_g1_i1, TRINITY_DN478964_c0_g1_i1, TRINITY_DN614017_c0_g1_i1, TRINITY_DN65487_c0_g2_i2, TRINITY_DN65487_c0_g2_i3, TRINITY_DN67913_c0_g1_i1, TRINITY_DN7521_c0_g3_i1, TRINITY_DN80380_c0_g2_i1	13	63
GO:0004812	aminoacyl-tRNA ligase activity	MF	0.00947693	0.0809155	TRINITY_DN18024_c0_g1_i1, TRINITY_DN209581_c0_g1_i1, TRINITY_DN209581_c0_g1_i2, TRINITY_DN406886_c0_g1_i1, TRINITY_DN4532_c1_g1_i1, TRINITY_DN478964_c0_g1_i1, TRINITY_DN614017_c0_g1_i1, TRINITY_DN65487_c0_g2_i2, TRINITY_DN65487_c0_g2_i3, TRINITY_DN67913_c0_g1_i1, TRINITY_DN7521_c0_g3_i1, TRINITY_DN80380_c0_g2_i1	12	47
GO:0004177	aminopeptidase activity	MF	0.0105439	0.087564	TRINITY_DN265628_c0_g1_i1, TRINITY_DN341162_c0_g1_i1, TRINITY_DN475326_c0_g1_i1, TRINITY_DN617753_c0_g1_i1	4	9
GO:0043168	anion binding	MF	5.08546e-11	1.74382e-09	TRINITY_DN100670_c0_g1_i4, TRINITY_DN108653_c1_g1_i1, TRINITY_DN12359_c0_g3_i1, TRINITY_DN12359_c0_g3_i2, TRINITY_DN125706_c0_g1_i1, TRINITY_DN1330_c0_g1_i1, TRINITY_DN1330_c0_g1_i10, TRINITY_DN1330_c0_g1_i5, TRINITY_DN137390_c1_g3_i4, TRINITY_DN14083_c0_g1_i3, TRINITY_DN14629_c0_g1_i1, TRINITY_DN16432_c0_g1_i2, TRINITY_DN16432_c0_g2_i1, TRINITY_DN17338_c0_g3_i1, TRINITY_DN17338_c0_g4_i1, TRINITY…	100	432
GO:0017000	antibiotic biosynthetic process	BP	0.00216502	0.0222359	TRINITY_DN135915_c0_g2_i1, TRINITY_DN261142_c0_g1_i1, TRINITY_DN472514_c0_g1_i1	3	3
GO:0016999	antibiotic metabolic process	BP	0.00689379	0.0631733	TRINITY_DN135915_c0_g2_i1, TRINITY_DN261142_c0_g1_i1, TRINITY_DN472514_c0_g1_i1	3	4
GO:0016209	antioxidant activity	MF	0.000469679	0.00597927	TRINITY_DN10611_c0_g1_i1, TRINITY_DN119675_c0_g1_i1, TRINITY_DN13239_c0_g1_i1, TRINITY_DN163314_c0_g1_i1, TRINITY_DN269064_c0_g1_i1, TRINITY_DN304_c0_g1_i1, TRINITY_DN304_c0_g1_i2, TRINITY_DN405162_c0_g1_i1, TRINITY_DN521_c0_g2_i1, TRINITY_DN543341_c0_g1_i1	10	32
GO:0019438	aromatic compound biosynthetic process	BP	0.0244626	0.171078	TRINITY_DN103792_c0_g1_i1, TRINITY_DN118217_c0_g1_i4, TRINITY_DN125842_c0_g1_i2, TRINITY_DN17029_c0_g1_i1, TRINITY_DN20807_c0_g1_i7, TRINITY_DN22164_c0_g1_i1, TRINITY_DN225497_c0_g1_i2, TRINITY_DN22749_c2_g1_i4, TRINITY_DN2437_c6_g1_i1, TRINITY_DN30915_c0_g1_i17, TRINITY_DN30915_c0_g1_i6, TRINITY_DN335069_c0_g1_i2, TRINITY_DN341781_c0_g1_i1, TRINITY_DN36296_c0_g2_i1, TRINITY_DN403586_c0_g1_i1, TR…	29	182
GO:0005524	ATP binding	MF	4.53332e-10	1.25167e-08	TRINITY_DN12359_c0_g3_i1, TRINITY_DN12359_c0_g3_i2, TRINITY_DN1330_c0_g1_i1, TRINITY_DN1330_c0_g1_i10, TRINITY_DN1330_c0_g1_i5, TRINITY_DN137390_c1_g3_i4, TRINITY_DN14083_c0_g1_i3, TRINITY_DN14629_c0_g1_i1, TRINITY_DN16432_c0_g1_i2, TRINITY_DN16432_c0_g2_i1, TRINITY_DN17338_c0_g3_i1, TRINITY_DN17338_c0_g4_i1, TRINITY_DN177204_c0_g1_i1, TRINITY_DN18024_c0_g1_i1, TRINITY_DN19499_c0_g2_i2, TRINITY_D…	75	300
GO:0006754	ATP biosynthetic process	BP	0.0016905	0.0178806	TRINITY_DN118217_c0_g1_i4, TRINITY_DN2437_c6_g1_i1, TRINITY_DN30915_c0_g1_i17, TRINITY_DN30915_c0_g1_i6, TRINITY_DN4327_c0_g2_i2, TRINITY_DN4327_c0_g3_i2, TRINITY_DN643029_c0_g1_i1, TRINITY_DN8114_c0_g2_i1	8	27
GO:0016887	ATP hydrolysis activity	MF	3.12956e-13	1.38613e-11	TRINITY_DN118217_c0_g1_i4, TRINITY_DN11994_c0_g1_i4, TRINITY_DN11994_c0_g3_i1, TRINITY_DN1330_c0_g1_i1, TRINITY_DN1330_c0_g1_i10, TRINITY_DN1330_c0_g1_i5, TRINITY_DN14083_c0_g1_i3, TRINITY_DN15494_c0_g1_i1, TRINITY_DN15494_c0_g2_i1, TRINITY_DN2364_c0_g1_i1, TRINITY_DN2364_c0_g1_i2, TRINITY_DN2437_c6_g1_i1, TRINITY_DN26541_c0_g1_i11, TRINITY_DN335860_c0_g1_i1, TRINITY_DN337390_c0_g1_i1, TRINITY_DN…	36	88
GO:0046034	ATP metabolic process	BP	4.52944e-06	9.08452e-05	TRINITY_DN118217_c0_g1_i4, TRINITY_DN210033_c0_g1_i2, TRINITY_DN2437_c6_g1_i1, TRINITY_DN265771_c0_g1_i1, TRINITY_DN30915_c0_g1_i17, TRINITY_DN30915_c0_g1_i6, TRINITY_DN336842_c0_g1_i1, TRINITY_DN339402_c0_g1_i1, TRINITY_DN343591_c0_g1_i1, TRINITY_DN404586_c0_g1_i1, TRINITY_DN4327_c0_g2_i2, TRINITY_DN4327_c0_g3_i2, TRINITY_DN476606_c0_g1_i1, TRINITY_DN643029_c0_g1_i1, TRINITY_DN8114_c0_g2_i1	15	42
GO:0044769	ATPase activity, coupled to transmembrane movement of ions, rotational mechanism	MF	1.23461e-11	5.14663e-10	TRINITY_DN118217_c0_g1_i4, TRINITY_DN11994_c0_g1_i4, TRINITY_DN11994_c0_g3_i1, TRINITY_DN15494_c0_g1_i1, TRINITY_DN15494_c0_g2_i1, TRINITY_DN2364_c0_g1_i1, TRINITY_DN2364_c0_g1_i2, TRINITY_DN2437_c6_g1_i1, TRINITY_DN335860_c0_g1_i1, TRINITY_DN341952_c0_g1_i1, TRINITY_DN405629_c0_g1_i1, TRINITY_DN473883_c0_g1_i1, TRINITY_DN613741_c0_g1_i1, TRINITY_DN643029_c0_g1_i1, TRINITY_DN65487_c0_g2_i2, TRINI…	24	51
GO:0042625	ATPase-coupled ion transmembrane transporter activity	MF	2.43825e-11	9.25663e-10	TRINITY_DN118217_c0_g1_i4, TRINITY_DN11994_c0_g1_i4, TRINITY_DN11994_c0_g3_i1, TRINITY_DN15494_c0_g1_i1, TRINITY_DN15494_c0_g2_i1, TRINITY_DN2364_c0_g1_i1, TRINITY_DN2364_c0_g1_i2, TRINITY_DN2437_c6_g1_i1, TRINITY_DN335860_c0_g1_i1, TRINITY_DN341952_c0_g1_i1, TRINITY_DN405629_c0_g1_i1, TRINITY_DN473883_c0_g1_i1, TRINITY_DN613741_c0_g1_i1, TRINITY_DN643029_c0_g1_i1, TRINITY_DN65487_c0_g2_i2, TRINI…	24	52
GO:0019829	ATPase-coupled monoatomic cation transmembrane transporter activity	MF	2.43825e-11	9.25663e-10	TRINITY_DN118217_c0_g1_i4, TRINITY_DN11994_c0_g1_i4, TRINITY_DN11994_c0_g3_i1, TRINITY_DN15494_c0_g1_i1, TRINITY_DN15494_c0_g2_i1, TRINITY_DN2364_c0_g1_i1, TRINITY_DN2364_c0_g1_i2, TRINITY_DN2437_c6_g1_i1, TRINITY_DN335860_c0_g1_i1, TRINITY_DN341952_c0_g1_i1, TRINITY_DN405629_c0_g1_i1, TRINITY_DN473883_c0_g1_i1, TRINITY_DN613741_c0_g1_i1, TRINITY_DN643029_c0_g1_i1, TRINITY_DN65487_c0_g2_i2, TRINI…	24	52
GO:0042626	ATPase-coupled transmembrane transporter activity	MF	2.43825e-11	9.25663e-10	TRINITY_DN118217_c0_g1_i4, TRINITY_DN11994_c0_g1_i4, TRINITY_DN11994_c0_g3_i1, TRINITY_DN15494_c0_g1_i1, TRINITY_DN15494_c0_g2_i1, TRINITY_DN2364_c0_g1_i1, TRINITY_DN2364_c0_g1_i2, TRINITY_DN2437_c6_g1_i1, TRINITY_DN335860_c0_g1_i1, TRINITY_DN341952_c0_g1_i1, TRINITY_DN405629_c0_g1_i1, TRINITY_DN473883_c0_g1_i1, TRINITY_DN613741_c0_g1_i1, TRINITY_DN643029_c0_g1_i1, TRINITY_DN65487_c0_g2_i2, TRINI…	24	52
GO:0140662	ATP-dependent protein folding chaperone	MF	0.000557835	0.00705927	TRINITY_DN1330_c0_g1_i1, TRINITY_DN1330_c0_g1_i10, TRINITY_DN1330_c0_g1_i5, TRINITY_DN14083_c0_g1_i3, TRINITY_DN337390_c0_g1_i1, TRINITY_DN337390_c0_g1_i2, TRINITY_DN34851_c0_g1_i1, TRINITY_DN47817_c0_g1_i1, TRINITY_DN7085_c0_g1_i1, TRINITY_DN7085_c0_g1_i4, TRINITY_DN7085_c0_g3_i1	11	31
GO:0051016	barbed-end actin filament capping	BP	0.0392606	0.246148	TRINITY_DN473218_c0_g1_i2, TRINITY_DN59397_c0_g1_i1	2	4
GO:0005488	binding	MF	0.0157187	0.119777	TRINITY_DN100670_c0_g1_i4, TRINITY_DN100748_c0_g2_i2, TRINITY_DN1024_c0_g1_i1, TRINITY_DN103792_c0_g1_i1, TRINITY_DN10611_c0_g1_i1, TRINITY_DN107040_c1_g2_i6, TRINITY_DN108653_c1_g1_i1, TRINITY_DN109695_c0_g1_i1, TRINITY_DN109695_c0_g3_i1, TRINITY_DN119675_c0_g1_i1, TRINITY_DN12336_c0_g2_i1, TRINITY_DN12359_c0_g3_i1, TRINITY_DN12359_c0_g3_i2, TRINITY_DN12562_c0_g1_i1, TRINITY_DN125706_c0_g1_i1, T…	292	2222
GO:0008150	biological_process	BP	6.33432e-26	4.08084e-24	TRINITY_DN1004_c0_g1_i1, TRINITY_DN1004_c0_g2_i1, TRINITY_DN100748_c0_g2_i2, TRINITY_DN102252_c0_g2_i1, TRINITY_DN102252_c0_g3_i1, TRINITY_DN102252_c0_g4_i1, TRINITY_DN1024_c0_g1_i1, TRINITY_DN103792_c0_g1_i1, TRINITY_DN1038_c0_g1_i3, TRINITY_DN104067_c0_g1_i2, TRINITY_DN1041_c0_g1_i5, TRINITY_DN1041_c0_g1_i9, TRINITY_DN1053_c0_g1_i1, TRINITY_DN10611_c0_g1_i1, TRINITY_DN107040_c1_g2_i6, TRINITY_D…	483	2773
GO:0009058	biosynthetic process	BP	1.97846e-28	1.55785e-26	TRINITY_DN1004_c0_g1_i1, TRINITY_DN1004_c0_g2_i1, TRINITY_DN102252_c0_g2_i1, TRINITY_DN102252_c0_g3_i1, TRINITY_DN102252_c0_g4_i1, TRINITY_DN103792_c0_g1_i1, TRINITY_DN109695_c0_g1_i1, TRINITY_DN109695_c0_g3_i1, TRINITY_DN118217_c0_g1_i4, TRINITY_DN125842_c0_g1_i2, TRINITY_DN125891_c0_g1_i1, TRINITY_DN135915_c0_g2_i1, TRINITY_DN14413_c1_g1_i4, TRINITY_DN1483_c0_g1_i1, TRINITY_DN1483_c0_g1_i3, TRI…	141	552
GO:0098588	bounding membrane of organelle	CC	0.00734551	0.0667375	TRINITY_DN272215_c0_g1_i1, TRINITY_DN335923_c0_g1_i1, TRINITY_DN71209_c0_g1_i1, TRINITY_DN71209_c0_g1_i8, TRINITY_DN89007_c0_g1_i2, TRINITY_DN9948_c0_g1_i2	6	19
GO:0016051	carbohydrate biosynthetic process	BP	0.0249004	0.171877	TRINITY_DN24216_c0_g1_i1, TRINITY_DN24216_c0_g1_i7, TRINITY_DN29211_c1_g1_i2, TRINITY_DN336842_c0_g1_i1	4	10
GO:0016052	carbohydrate catabolic process	BP	0.000946474	0.0108183	TRINITY_DN210033_c0_g1_i2, TRINITY_DN265771_c0_g1_i1, TRINITY_DN336842_c0_g1_i1, TRINITY_DN339402_c0_g1_i1, TRINITY_DN343591_c0_g1_i1, TRINITY_DN404586_c0_g1_i1, TRINITY_DN476606_c0_g1_i1	7	16
GO:0097367	carbohydrate derivative binding	MF	1.01401e-07	2.24562e-06	TRINITY_DN1024_c0_g1_i1, TRINITY_DN12359_c0_g3_i1, TRINITY_DN12359_c0_g3_i2, TRINITY_DN1330_c0_g1_i1, TRINITY_DN1330_c0_g1_i10, TRINITY_DN1330_c0_g1_i5, TRINITY_DN137390_c1_g3_i4, TRINITY_DN14083_c0_g1_i3, TRINITY_DN14629_c0_g1_i1, TRINITY_DN16432_c0_g1_i2, TRINITY_DN16432_c0_g2_i1, TRINITY_DN17338_c0_g3_i1, TRINITY_DN17338_c0_g4_i1, TRINITY_DN177204_c0_g1_i1, TRINITY_DN18024_c0_g1_i1, TRINITY_DN…	84	398
GO:1901137	carbohydrate derivative biosynthetic process	BP	0.0232915	0.164706	TRINITY_DN118217_c0_g1_i4, TRINITY_DN20807_c0_g1_i7, TRINITY_DN2437_c6_g1_i1, TRINITY_DN30915_c0_g1_i17, TRINITY_DN30915_c0_g1_i6, TRINITY_DN4327_c0_g2_i2, TRINITY_DN4327_c0_g3_i2, TRINITY_DN643029_c0_g1_i1, TRINITY_DN8114_c0_g2_i1	9	43
GO:1901135	carbohydrate derivative metabolic process	BP	0.000100265	0.00151179	TRINITY_DN1024_c0_g1_i1, TRINITY_DN118217_c0_g1_i4, TRINITY_DN1295_c1_g1_i5, TRINITY_DN1295_c1_g1_i6, TRINITY_DN20807_c0_g1_i7, TRINITY_DN210033_c0_g1_i2, TRINITY_DN2189_c0_g1_i1, TRINITY_DN2437_c6_g1_i1, TRINITY_DN265771_c0_g1_i1, TRINITY_DN30915_c0_g1_i17, TRINITY_DN30915_c0_g1_i6, TRINITY_DN336842_c0_g1_i1, TRINITY_DN339402_c0_g1_i1, TRINITY_DN343591_c0_g1_i1, TRINITY_DN404586_c0_g1_i1, TRINIT…	20	75
GO:0019200	carbohydrate kinase activity	MF	0.00884122	0.0770345	TRINITY_DN265771_c0_g1_i1, TRINITY_DN339402_c0_g1_i1, TRINITY_DN343591_c0_g1_i1, TRINITY_DN404586_c0_g1_i1	4	8
GO:0005975	carbohydrate metabolic process	BP	0.00131202	0.0145278	TRINITY_DN118296_c0_g2_i1, TRINITY_DN125297_c2_g1_i1, TRINITY_DN210033_c0_g1_i2, TRINITY_DN24216_c0_g1_i1, TRINITY_DN24216_c0_g1_i7, TRINITY_DN265771_c0_g1_i1, TRINITY_DN29211_c1_g1_i2, TRINITY_DN336842_c0_g1_i1, TRINITY_DN339402_c0_g1_i1, TRINITY_DN343591_c0_g1_i1, TRINITY_DN404586_c0_g1_i1, TRINITY_DN473045_c0_g1_i1, TRINITY_DN476606_c0_g1_i1, TRINITY_DN5799_c0_g1_i3	14	49
GO:0016830	carbon-carbon lyase activity	MF	0.00684056	0.0631733	TRINITY_DN1187_c0_g1_i24, TRINITY_DN22852_c0_g1_i9, TRINITY_DN24216_c0_g1_i1, TRINITY_DN24216_c0_g1_i7, TRINITY_DN29211_c1_g1_i2, TRINITY_DN9097_c0_g1_i1	6	17
GO:0019752	carboxylic acid metabolic process	BP	0.00104798	0.0117884	TRINITY_DN107225_c0_g1_i2, TRINITY_DN18024_c0_g1_i1, TRINITY_DN209581_c0_g1_i1, TRINITY_DN209581_c0_g1_i2, TRINITY_DN210033_c0_g1_i2, TRINITY_DN22862_c0_g1_i1, TRINITY_DN265771_c0_g1_i1, TRINITY_DN336842_c0_g1_i1, TRINITY_DN339402_c0_g1_i1, TRINITY_DN343591_c0_g1_i1, TRINITY_DN403893_c0_g1_i1, TRINITY_DN404586_c0_g1_i1, TRINITY_DN406886_c0_g1_i1, TRINITY_DN4532_c1_g1_i1, TRINITY_DN476606_c0_g1_i1…	25	110
GO:0016831	carboxy-lyase activity	MF	0.00684056	0.0631733	TRINITY_DN1187_c0_g1_i24, TRINITY_DN22852_c0_g1_i9, TRINITY_DN24216_c0_g1_i1, TRINITY_DN24216_c0_g1_i7, TRINITY_DN29211_c1_g1_i2, TRINITY_DN9097_c0_g1_i1	6	17
GO:0004180	carboxypeptidase activity	MF	4.65959e-05	0.000767929	TRINITY_DN100748_c0_g2_i2, TRINITY_DN17003_c0_g1_i2, TRINITY_DN267152_c0_g1_i1, TRINITY_DN276586_c0_g1_i1, TRINITY_DN403214_c0_g1_i1, TRINITY_DN410616_c0_g1_i4, TRINITY_DN472587_c0_g1_i1, TRINITY_DN473917_c0_g1_i1, TRINITY_DN481805_c0_g1_i1, TRINITY_DN614658_c0_g1_i1	10	21
GO:0009056	catabolic process	BP	2.25857e-05	0.000410403	TRINITY_DN1041_c0_g1_i5, TRINITY_DN210033_c0_g1_i2, TRINITY_DN21342_c0_g1_i1, TRINITY_DN22862_c0_g1_i1, TRINITY_DN265771_c0_g1_i1, TRINITY_DN2995_c0_g2_i2, TRINITY_DN336842_c0_g1_i1, TRINITY_DN339402_c0_g1_i1, TRINITY_DN343591_c0_g1_i1, TRINITY_DN35140_c0_g2_i1, TRINITY_DN404586_c0_g1_i1, TRINITY_DN46210_c0_g1_i4, TRINITY_DN476606_c0_g1_i1, TRINITY_DN477459_c0_g1_i1, TRINITY_DN56471_c0_g1_i1, TRI…	26	101
GO:0003824	catalytic activity	MF	3.88935e-24	2.2348e-22	TRINITY_DN100748_c0_g2_i2, TRINITY_DN103792_c0_g1_i1, TRINITY_DN1038_c0_g1_i5, TRINITY_DN104067_c0_g1_i2, TRINITY_DN10611_c0_g1_i1, TRINITY_DN106405_c0_g1_i2, TRINITY_DN107225_c0_g1_i2, TRINITY_DN108653_c1_g1_i1, TRINITY_DN108697_c0_g1_i1, TRINITY_DN11124_c0_g2_i3, TRINITY_DN11124_c0_g3_i2, TRINITY_DN11188_c0_g2_i1, TRINITY_DN112022_c0_g1_i8, TRINITY_DN118217_c0_g1_i4, TRINITY_DN118296_c0_g2_i1, …	302	1475
GO:1902494	catalytic complex	CC	0.039481	0.246148	TRINITY_DN1934_c0_g1_i5, TRINITY_DN31910_c0_g1_i1, TRINITY_DN3365_c0_g1_i4, TRINITY_DN340640_c0_g1_i1, TRINITY_DN472176_c0_g1_i2, TRINITY_DN625754_c0_g1_i1, TRINITY_DN6937_c1_g2_i1, TRINITY_DN765_c0_g1_i2, TRINITY_DN765_c0_g2_i3, TRINITY_DN765_c0_g2_i4, TRINITY_DN9262_c0_g1_i19, TRINITY_DN9262_c0_g1_i5	12	71
GO:0042995	cell projection	CC	0.00131888	0.0145282	TRINITY_DN250828_c0_g2_i1, TRINITY_DN49945_c0_g1_i1, TRINITY_DN49945_c0_g2_i1	3	3
GO:0030031	cell projection assembly	BP	0.00903905	0.0784368	TRINITY_DN266178_c0_g1_i1, TRINITY_DN339345_c0_g1_i1, TRINITY_DN478520_c0_g1_i1, TRINITY_DN542929_c0_g1_i14, TRINITY_DN542929_c0_g1_i19	5	13
GO:0030030	cell projection organization	BP	0.0455167	0.275694	TRINITY_DN266178_c0_g1_i1, TRINITY_DN339345_c0_g1_i1, TRINITY_DN478520_c0_g1_i1, TRINITY_DN542929_c0_g1_i14, TRINITY_DN542929_c0_g1_i19	5	18
GO:0006725	cellular aromatic compound metabolic process	BP	1.54568e-07	3.38776e-06	TRINITY_DN103792_c0_g1_i1, TRINITY_DN1053_c0_g1_i1, TRINITY_DN118217_c0_g1_i4, TRINITY_DN125842_c0_g1_i2, TRINITY_DN1295_c1_g1_i5, TRINITY_DN1295_c1_g1_i6, TRINITY_DN135364_c1_g1_i1, TRINITY_DN152821_c0_g1_i3, TRINITY_DN17029_c0_g1_i1, TRINITY_DN18024_c0_g1_i1, TRINITY_DN20807_c0_g1_i7, TRINITY_DN209581_c0_g1_i1, TRINITY_DN209581_c0_g1_i2, TRINITY_DN209824_c0_g1_i1, TRINITY_DN210033_c0_g1_i2, TRI…	95	504
GO:0044249	cellular biosynthetic process	BP	3.21898e-28	2.35985e-26	TRINITY_DN1004_c0_g1_i1, TRINITY_DN1004_c0_g2_i1, TRINITY_DN102252_c0_g2_i1, TRINITY_DN102252_c0_g3_i1, TRINITY_DN102252_c0_g4_i1, TRINITY_DN103792_c0_g1_i1, TRINITY_DN109695_c0_g1_i1, TRINITY_DN109695_c0_g3_i1, TRINITY_DN118217_c0_g1_i4, TRINITY_DN125842_c0_g1_i2, TRINITY_DN125891_c0_g1_i1, TRINITY_DN135915_c0_g2_i1, TRINITY_DN14413_c1_g1_i4, TRINITY_DN1483_c0_g1_i1, TRINITY_DN1483_c0_g1_i3, TRI…	136	528
GO:0044248	cellular catabolic process	BP	0.000683022	0.007935	TRINITY_DN1041_c0_g1_i5, TRINITY_DN21342_c0_g1_i1, TRINITY_DN22862_c0_g1_i1, TRINITY_DN2995_c0_g2_i2, TRINITY_DN46210_c0_g1_i4, TRINITY_DN477459_c0_g1_i1, TRINITY_DN56471_c0_g1_i1, TRINITY_DN5699_c0_g2_i1, TRINITY_DN617141_c0_g1_i2, TRINITY_DN617141_c0_g1_i3, TRINITY_DN619663_c0_g1_i1, TRINITY_DN6406_c0_g1_i1, TRINITY_DN6406_c0_g2_i1, TRINITY_DN8963_c0_g1_i1, TRINITY_DN8963_c0_g2_i1, TRINITY_DN92…	18	74
GO:0016043	cellular component organization	BP	0.0428212	0.262653	TRINITY_DN2464_c0_g1_i1, TRINITY_DN2464_c0_g1_i2, TRINITY_DN26541_c0_g1_i11, TRINITY_DN266178_c0_g1_i1, TRINITY_DN267065_c0_g1_i1, TRINITY_DN272215_c0_g1_i1, TRINITY_DN3103_c0_g2_i1, TRINITY_DN3147_c0_g1_i2, TRINITY_DN3147_c0_g1_i3, TRINITY_DN334634_c0_g1_i2, TRINITY_DN335923_c0_g1_i1, TRINITY_DN339345_c0_g1_i1, TRINITY_DN39492_c0_g1_i7, TRINITY_DN403166_c0_g1_i1, TRINITY_DN405839_c0_g1_i1, TRINI…	27	183
GO:0071840	cellular component organization or biogenesis	BP	0.015249	0.116617	TRINITY_DN2464_c0_g1_i1, TRINITY_DN2464_c0_g1_i2, TRINITY_DN26541_c0_g1_i11, TRINITY_DN266178_c0_g1_i1, TRINITY_DN267065_c0_g1_i1, TRINITY_DN272215_c0_g1_i1, TRINITY_DN3103_c0_g2_i1, TRINITY_DN3147_c0_g1_i2, TRINITY_DN3147_c0_g1_i3, TRINITY_DN334634_c0_g1_i2, TRINITY_DN335923_c0_g1_i1, TRINITY_DN339345_c0_g1_i1, TRINITY_DN3914_c0_g1_i1, TRINITY_DN3914_c0_g2_i2, TRINITY_DN39492_c0_g1_i7, TRINITY_D…	30	191
GO:0044237	cellular metabolic process	BP	2.82182e-28	2.14257e-26	TRINITY_DN1004_c0_g1_i1, TRINITY_DN1004_c0_g2_i1, TRINITY_DN102252_c0_g2_i1, TRINITY_DN102252_c0_g3_i1, TRINITY_DN102252_c0_g4_i1, TRINITY_DN103792_c0_g1_i1, TRINITY_DN104067_c0_g1_i2, TRINITY_DN1041_c0_g1_i5, TRINITY_DN1053_c0_g1_i1, TRINITY_DN10611_c0_g1_i1, TRINITY_DN107225_c0_g1_i2, TRINITY_DN109695_c0_g1_i1, TRINITY_DN109695_c0_g3_i1, TRINITY_DN11500_c0_g1_i11, TRINITY_DN11500_c0_g1_i15, TRI…	244	1161
GO:0044271	cellular nitrogen compound biosynthetic process	BP	2.13875e-30	1.81879e-28	TRINITY_DN1004_c0_g1_i1, TRINITY_DN1004_c0_g2_i1, TRINITY_DN102252_c0_g2_i1, TRINITY_DN102252_c0_g3_i1, TRINITY_DN102252_c0_g4_i1, TRINITY_DN103792_c0_g1_i1, TRINITY_DN109695_c0_g1_i1, TRINITY_DN109695_c0_g3_i1, TRINITY_DN118217_c0_g1_i4, TRINITY_DN125842_c0_g1_i2, TRINITY_DN14413_c1_g1_i4, TRINITY_DN1483_c0_g1_i1, TRINITY_DN1483_c0_g1_i3, TRINITY_DN1483_c0_g2_i2, TRINITY_DN15026_c0_g2_i1, TRINIT…	121	437
GO:0034641	cellular nitrogen compound metabolic process	BP	1.21233e-31	1.07392e-29	TRINITY_DN1004_c0_g1_i1, TRINITY_DN1004_c0_g2_i1, TRINITY_DN102252_c0_g2_i1, TRINITY_DN102252_c0_g3_i1, TRINITY_DN102252_c0_g4_i1, TRINITY_DN103792_c0_g1_i1, TRINITY_DN1053_c0_g1_i1, TRINITY_DN109695_c0_g1_i1, TRINITY_DN109695_c0_g3_i1, TRINITY_DN118217_c0_g1_i4, TRINITY_DN125842_c0_g1_i2, TRINITY_DN1295_c1_g1_i5, TRINITY_DN1295_c1_g1_i6, TRINITY_DN135364_c1_g1_i1, TRINITY_DN14413_c1_g1_i4, TRINI…	187	765
GO:0009987	cellular process	BP	7.02376e-22	3.82885e-20	TRINITY_DN1004_c0_g1_i1, TRINITY_DN1004_c0_g2_i1, TRINITY_DN102252_c0_g2_i1, TRINITY_DN102252_c0_g3_i1, TRINITY_DN102252_c0_g4_i1, TRINITY_DN103792_c0_g1_i1, TRINITY_DN104067_c0_g1_i2, TRINITY_DN1041_c0_g1_i5, TRINITY_DN1053_c0_g1_i1, TRINITY_DN10611_c0_g1_i1, TRINITY_DN107225_c0_g1_i2, TRINITY_DN109695_c0_g1_i1, TRINITY_DN109695_c0_g3_i1, TRINITY_DN11500_c0_g1_i11, TRINITY_DN11500_c0_g1_i15, TRI…	296	1607
GO:0005575	cellular_component	CC	4.26363e-16	2.06011e-14	TRINITY_DN1004_c0_g1_i1, TRINITY_DN1004_c0_g2_i1, TRINITY_DN102252_c0_g2_i1, TRINITY_DN102252_c0_g3_i1, TRINITY_DN102252_c0_g4_i1, TRINITY_DN1038_c0_g1_i3, TRINITY_DN1041_c0_g1_i5, TRINITY_DN1041_c0_g1_i9, TRINITY_DN107040_c1_g2_i6, TRINITY_DN109695_c0_g1_i1, TRINITY_DN109695_c0_g3_i1, TRINITY_DN118217_c0_g1_i4, TRINITY_DN1209_c0_g1_i1, TRINITY_DN12359_c0_g3_i1, TRINITY_DN12359_c0_g3_i2, TRINITY_…	280	1681
GO:0005929	cilium	CC	0.00975286	0.0822801	TRINITY_DN49945_c0_g1_i1, TRINITY_DN49945_c0_g2_i1	2	2
GO:0060271	cilium assembly	BP	0.0117935	0.0960653	TRINITY_DN339345_c0_g1_i1, TRINITY_DN478520_c0_g1_i1, TRINITY_DN542929_c0_g1_i14, TRINITY_DN542929_c0_g1_i19	4	9
GO:0044782	cilium organization	BP	0.0117935	0.0960653	TRINITY_DN339345_c0_g1_i1, TRINITY_DN478520_c0_g1_i1, TRINITY_DN542929_c0_g1_i14, TRINITY_DN542929_c0_g1_i19	4	9
GO:0009678	diphosphate hydrolysis-driven proton transmembrane transporter activity	MF	0.000153412	0.00213172	TRINITY_DN21964_c0_g2_i2, TRINITY_DN23288_c0_g1_i1, TRINITY_DN403155_c0_g1_i1, TRINITY_DN7932_c0_g1_i5, TRINITY_DN7932_c1_g1_i1, TRINITY_DN8268_c0_g1_i1, TRINITY_DN8551_c0_g2_i2, TRINITY_DN8551_c0_g2_i3	8	15
GO:0071103	DNA conformation change	BP	0.0163161	0.123411	TRINITY_DN26541_c0_g1_i11, TRINITY_DN267065_c0_g1_i1, TRINITY_DN3103_c0_g2_i1, TRINITY_DN616838_c0_g1_i1, TRINITY_DN7691_c0_g1_i1, TRINITY_DN79122_c1_g1_i2	6	22
GO:0003916	DNA topoisomerase activity	MF	0.0300992	0.193968	TRINITY_DN26541_c0_g1_i11, TRINITY_DN267065_c0_g1_i1, TRINITY_DN3103_c0_g2_i1, TRINITY_DN616838_c0_g1_i1, TRINITY_DN7691_c0_g1_i1	5	19
GO:0006265	DNA topological change	BP	0.0300992	0.193968	TRINITY_DN26541_c0_g1_i11, TRINITY_DN267065_c0_g1_i1, TRINITY_DN3103_c0_g2_i1, TRINITY_DN616838_c0_g1_i1, TRINITY_DN7691_c0_g1_i1	5	19
GO:0003899	DNA-directed 5'-3' RNA polymerase activity	MF	0.0337058	0.216491	TRINITY_DN125842_c0_g1_i2, TRINITY_DN17029_c0_g1_i1, TRINITY_DN335069_c0_g1_i2, TRINITY_DN341781_c0_g1_i1, TRINITY_DN403586_c0_g1_i1, TRINITY_DN47145_c0_g1_i2, TRINITY_DN50797_c0_g1_i1, TRINITY_DN74388_c0_g1_i2, TRINITY_DN77393_c1_g2_i2, TRINITY_DN85838_c0_g1_i1, TRINITY_DN88449_c0_g1_i1	11	51
GO:0006351	DNA-templated transcription	BP	0.0194627	0.14074	TRINITY_DN103792_c0_g1_i1, TRINITY_DN125842_c0_g1_i2, TRINITY_DN17029_c0_g1_i1, TRINITY_DN335069_c0_g1_i2, TRINITY_DN341781_c0_g1_i1, TRINITY_DN403586_c0_g1_i1, TRINITY_DN43684_c0_g1_i2, TRINITY_DN47145_c0_g1_i2, TRINITY_DN475216_c0_g1_i2, TRINITY_DN50797_c0_g1_i1, TRINITY_DN545820_c0_g1_i1, TRINITY_DN74388_c0_g1_i2, TRINITY_DN77393_c1_g2_i2, TRINITY_DN85838_c0_g1_i1, TRINITY_DN88449_c0_g1_i1	15	74
GO:0030286	dynein complex	CC	0.0300956	0.193968	TRINITY_DN765_c0_g1_i2, TRINITY_DN765_c0_g2_i3, TRINITY_DN765_c0_g2_i4	3	8
GO:0015985	energy coupled proton transport, down electrochemical gradient	BP	0.0016905	0.0178806	TRINITY_DN118217_c0_g1_i4, TRINITY_DN2437_c6_g1_i1, TRINITY_DN30915_c0_g1_i17, TRINITY_DN30915_c0_g1_i6, TRINITY_DN4327_c0_g2_i2, TRINITY_DN4327_c0_g3_i2, TRINITY_DN643029_c0_g1_i1, TRINITY_DN8114_c0_g2_i1	8	27
GO:0051234	establishment of localization	BP	4.99369e-05	0.000810426	TRINITY_DN107040_c1_g2_i6, TRINITY_DN116981_c0_g1_i1, TRINITY_DN118217_c0_g1_i4, TRINITY_DN1209_c0_g1_i1, TRINITY_DN12359_c0_g3_i1, TRINITY_DN12359_c0_g3_i2, TRINITY_DN12562_c0_g1_i1, TRINITY_DN129217_c1_g1_i1, TRINITY_DN13581_c0_g1_i1, TRINITY_DN13581_c0_g1_i2, TRINITY_DN13581_c0_g1_i5, TRINITY_DN14073_c0_g1_i1, TRINITY_DN14073_c0_g2_i2, TRINITY_DN14633_c0_g1_i2, TRINITY_DN14921_c2_g1_i1, TRINIT…	106	643
GO:0008238	exopeptidase activity	MF	4.93014e-07	1.03777e-05	TRINITY_DN100748_c0_g2_i2, TRINITY_DN112022_c0_g1_i8, TRINITY_DN17003_c0_g1_i2, TRINITY_DN265628_c0_g1_i1, TRINITY_DN267152_c0_g1_i1, TRINITY_DN276586_c0_g1_i1, TRINITY_DN341162_c0_g1_i1, TRINITY_DN403214_c0_g1_i1, TRINITY_DN410616_c0_g1_i4, TRINITY_DN472587_c0_g1_i1, TRINITY_DN473917_c0_g1_i1, TRINITY_DN475326_c0_g1_i1, TRINITY_DN481805_c0_g1_i1, TRINITY_DN614658_c0_g1_i1, TRINITY_DN617753_c0_g1…	15	32
GO:0008290	F-actin capping protein complex	CC	0.0392606	0.246148	TRINITY_DN473218_c0_g1_i2, TRINITY_DN59397_c0_g1_i1	2	4
GO:0006091	generation of precursor metabolites and energy	BP	0.0386367	0.243744	TRINITY_DN210033_c0_g1_i2, TRINITY_DN265771_c0_g1_i1, TRINITY_DN336842_c0_g1_i1, TRINITY_DN339402_c0_g1_i1, TRINITY_DN343591_c0_g1_i1, TRINITY_DN404586_c0_g1_i1, TRINITY_DN476606_c0_g1_i1, TRINITY_DN543952_c0_g1_i1	8	45
GO:0006094	gluconeogenesis	BP	0.0249004	0.171877	TRINITY_DN24216_c0_g1_i1, TRINITY_DN24216_c0_g1_i7, TRINITY_DN29211_c1_g1_i2, TRINITY_DN336842_c0_g1_i1	4	10
GO:0006006	glucose metabolic process	BP	0.0347487	0.221849	TRINITY_DN24216_c0_g1_i1, TRINITY_DN24216_c0_g1_i7, TRINITY_DN29211_c1_g1_i2, TRINITY_DN336842_c0_g1_i1	4	11
GO:0006096	glycolytic process	BP	0.000632785	0.00746752	TRINITY_DN210033_c0_g1_i2, TRINITY_DN265771_c0_g1_i1, TRINITY_DN336842_c0_g1_i1, TRINITY_DN339402_c0_g1_i1, TRINITY_DN343591_c0_g1_i1, TRINITY_DN404586_c0_g1_i1, TRINITY_DN476606_c0_g1_i1	7	15
GO:0005525	GTP binding	MF	0.0124536	0.0987927	TRINITY_DN337841_c0_g1_i1, TRINITY_DN3402_c0_g1_i3, TRINITY_DN4594_c0_g1_i1, TRINITY_DN53883_c0_g1_i25, TRINITY_DN53883_c0_g1_i7, TRINITY_DN617137_c0_g1_i3	6	16
GO:0003924	GTPase activity	MF	0.0497454	0.293818	TRINITY_DN337841_c0_g1_i1, TRINITY_DN3402_c0_g1_i3, TRINITY_DN4594_c0_g1_i1, TRINITY_DN53883_c0_g1_i25, TRINITY_DN53883_c0_g1_i7	5	16
GO:0019001	guanyl nucleotide binding	MF	0.0124536	0.0987927	TRINITY_DN337841_c0_g1_i1, TRINITY_DN3402_c0_g1_i3, TRINITY_DN4594_c0_g1_i1, TRINITY_DN53883_c0_g1_i25, TRINITY_DN53883_c0_g1_i7, TRINITY_DN617137_c0_g1_i3	6	16
GO:0032561	guanyl ribonucleotide binding	MF	0.0124536	0.0987927	TRINITY_DN337841_c0_g1_i1, TRINITY_DN3402_c0_g1_i3, TRINITY_DN4594_c0_g1_i1, TRINITY_DN53883_c0_g1_i25, TRINITY_DN53883_c0_g1_i7, TRINITY_DN617137_c0_g1_i3	6	16
GO:0018130	heterocycle biosynthetic process	BP	0.0282706	0.184933	TRINITY_DN103792_c0_g1_i1, TRINITY_DN118217_c0_g1_i4, TRINITY_DN125842_c0_g1_i2, TRINITY_DN17029_c0_g1_i1, TRINITY_DN20807_c0_g1_i7, TRINITY_DN22164_c0_g1_i1, TRINITY_DN225497_c0_g1_i2, TRINITY_DN22749_c2_g1_i4, TRINITY_DN2437_c6_g1_i1, TRINITY_DN30915_c0_g1_i17, TRINITY_DN30915_c0_g1_i6, TRINITY_DN335069_c0_g1_i2, TRINITY_DN341781_c0_g1_i1, TRINITY_DN36296_c0_g2_i1, TRINITY_DN403586_c0_g1_i1, TR…	29	184
GO:0046483	heterocycle metabolic process	BP	1.69888e-07	3.68553e-06	TRINITY_DN103792_c0_g1_i1, TRINITY_DN1053_c0_g1_i1, TRINITY_DN118217_c0_g1_i4, TRINITY_DN125842_c0_g1_i2, TRINITY_DN1295_c1_g1_i5, TRINITY_DN1295_c1_g1_i6, TRINITY_DN135364_c1_g1_i1, TRINITY_DN152821_c0_g1_i3, TRINITY_DN17029_c0_g1_i1, TRINITY_DN18024_c0_g1_i1, TRINITY_DN20807_c0_g1_i7, TRINITY_DN209581_c0_g1_i1, TRINITY_DN209581_c0_g1_i2, TRINITY_DN209824_c0_g1_i1, TRINITY_DN210033_c0_g1_i2, TRI…	95	505
GO:1901363	heterocyclic compound binding	MF	1.12724e-08	2.60491e-07	TRINITY_DN103792_c0_g1_i1, TRINITY_DN108653_c1_g1_i1, TRINITY_DN109695_c0_g1_i1, TRINITY_DN109695_c0_g3_i1, TRINITY_DN119675_c0_g1_i1, TRINITY_DN12359_c0_g3_i1, TRINITY_DN12359_c0_g3_i2, TRINITY_DN125706_c0_g1_i1, TRINITY_DN125842_c0_g1_i2, TRINITY_DN128390_c0_g1_i1, TRINITY_DN1330_c0_g1_i1, TRINITY_DN1330_c0_g1_i10, TRINITY_DN1330_c0_g1_i5, TRINITY_DN135364_c1_g1_i1, TRINITY_DN13617_c1_g2_i1, TR…	168	961
GO:0019319	hexose biosynthetic process	BP	0.0249004	0.171877	TRINITY_DN24216_c0_g1_i1, TRINITY_DN24216_c0_g1_i7, TRINITY_DN29211_c1_g1_i2, TRINITY_DN336842_c0_g1_i1	4	10
GO:0019318	hexose metabolic process	BP	0.0238571	0.167578	TRINITY_DN118296_c0_g2_i1, TRINITY_DN125297_c2_g1_i1, TRINITY_DN24216_c0_g1_i1, TRINITY_DN24216_c0_g1_i7, TRINITY_DN29211_c1_g1_i2, TRINITY_DN336842_c0_g1_i1, TRINITY_DN473045_c0_g1_i1	7	24
GO:0016787	hydrolase activity	MF	4.12313e-18	2.19145e-16	TRINITY_DN100748_c0_g2_i2, TRINITY_DN106405_c0_g1_i2, TRINITY_DN11124_c0_g2_i3, TRINITY_DN11124_c0_g3_i2, TRINITY_DN112022_c0_g1_i8, TRINITY_DN118217_c0_g1_i4, TRINITY_DN118296_c0_g2_i1, TRINITY_DN11994_c0_g1_i4, TRINITY_DN11994_c0_g3_i1, TRINITY_DN125297_c2_g1_i1, TRINITY_DN128390_c0_g1_i1, TRINITY_DN1330_c0_g1_i1, TRINITY_DN1330_c0_g1_i10, TRINITY_DN1330_c0_g1_i5, TRINITY_DN135915_c0_g2_i1, TRI…	134	541
GO:0016817	hydrolase activity, acting on acid anhydrides	MF	2.94416e-16	1.45565e-14	TRINITY_DN118217_c0_g1_i4, TRINITY_DN11994_c0_g1_i4, TRINITY_DN11994_c0_g3_i1, TRINITY_DN1330_c0_g1_i1, TRINITY_DN1330_c0_g1_i10, TRINITY_DN1330_c0_g1_i5, TRINITY_DN14083_c0_g1_i3, TRINITY_DN15494_c0_g1_i1, TRINITY_DN15494_c0_g2_i1, TRINITY_DN21342_c0_g1_i1, TRINITY_DN21964_c0_g2_i2, TRINITY_DN23288_c0_g1_i1, TRINITY_DN2364_c0_g1_i1, TRINITY_DN2364_c0_g1_i2, TRINITY_DN2437_c6_g1_i1, TRINITY_DN265…	51	132
GO:0016818	hydrolase activity, acting on acid anhydrides, in phosphorus-containing anhydrides	MF	2.94416e-16	1.45565e-14	TRINITY_DN118217_c0_g1_i4, TRINITY_DN11994_c0_g1_i4, TRINITY_DN11994_c0_g3_i1, TRINITY_DN1330_c0_g1_i1, TRINITY_DN1330_c0_g1_i10, TRINITY_DN1330_c0_g1_i5, TRINITY_DN14083_c0_g1_i3, TRINITY_DN15494_c0_g1_i1, TRINITY_DN15494_c0_g2_i1, TRINITY_DN21342_c0_g1_i1, TRINITY_DN21964_c0_g2_i2, TRINITY_DN23288_c0_g1_i1, TRINITY_DN2364_c0_g1_i1, TRINITY_DN2364_c0_g1_i2, TRINITY_DN2437_c6_g1_i1, TRINITY_DN265…	51	132
GO:0016798	hydrolase activity, acting on glycosyl bonds	MF	0.0272813	0.179889	TRINITY_DN118296_c0_g2_i1, TRINITY_DN125297_c2_g1_i1, TRINITY_DN152821_c0_g1_i3, TRINITY_DN473045_c0_g1_i1, TRINITY_DN5799_c0_g1_i3, TRINITY_DN614875_c0_g1_i1, TRINITY_DN7365_c0_g2_i1	7	26
GO:0016799	hydrolase activity, hydrolyzing N-glycosyl compounds	MF	0.0268543	0.179085	TRINITY_DN152821_c0_g1_i3, TRINITY_DN614875_c0_g1_i1, TRINITY_DN7365_c0_g2_i1	3	6
GO:0098662	inorganic cation transmembrane transport	BP	5.6972e-09	1.36093e-07	TRINITY_DN118217_c0_g1_i4, TRINITY_DN1209_c0_g1_i1, TRINITY_DN18945_c2_g1_i1, TRINITY_DN21964_c0_g2_i2, TRINITY_DN23288_c0_g1_i1, TRINITY_DN2364_c0_g1_i1, TRINITY_DN2364_c0_g1_i2, TRINITY_DN2437_c6_g1_i1, TRINITY_DN30915_c0_g1_i17, TRINITY_DN30915_c0_g1_i6, TRINITY_DN341952_c0_g1_i1, TRINITY_DN403155_c0_g1_i1, TRINITY_DN405629_c0_g1_i1, TRINITY_DN4327_c0_g2_i2, TRINITY_DN4327_c0_g3_i2, TRINITY_DN…	36	118
GO:0022890	inorganic cation transmembrane transporter activity	MF	5.70602e-10	1.54096e-08	TRINITY_DN118217_c0_g1_i4, TRINITY_DN11994_c0_g1_i4, TRINITY_DN11994_c0_g3_i1, TRINITY_DN1209_c0_g1_i1, TRINITY_DN15494_c0_g1_i1, TRINITY_DN15494_c0_g2_i1, TRINITY_DN2364_c0_g1_i1, TRINITY_DN2364_c0_g1_i2, TRINITY_DN2437_c6_g1_i1, TRINITY_DN30915_c0_g1_i17, TRINITY_DN30915_c0_g1_i6, TRINITY_DN335860_c0_g1_i1, TRINITY_DN341952_c0_g1_i1, TRINITY_DN405629_c0_g1_i1, TRINITY_DN472576_c0_g1_i1, TRINITY…	30	89
GO:0004427	inorganic diphosphate phosphatase activity	MF	0.000135904	0.00196552	TRINITY_DN21964_c0_g2_i2, TRINITY_DN23288_c0_g1_i1, TRINITY_DN36558_c0_g1_i1, TRINITY_DN403155_c0_g1_i1, TRINITY_DN7932_c0_g1_i5, TRINITY_DN7932_c1_g1_i1, TRINITY_DN8268_c0_g1_i1, TRINITY_DN8551_c0_g2_i2, TRINITY_DN8551_c0_g2_i3	9	20
GO:0098660	inorganic ion transmembrane transport	BP	5.6972e-09	1.36093e-07	TRINITY_DN118217_c0_g1_i4, TRINITY_DN1209_c0_g1_i1, TRINITY_DN18945_c2_g1_i1, TRINITY_DN21964_c0_g2_i2, TRINITY_DN23288_c0_g1_i1, TRINITY_DN2364_c0_g1_i1, TRINITY_DN2364_c0_g1_i2, TRINITY_DN2437_c6_g1_i1, TRINITY_DN30915_c0_g1_i17, TRINITY_DN30915_c0_g1_i6, TRINITY_DN341952_c0_g1_i1, TRINITY_DN403155_c0_g1_i1, TRINITY_DN405629_c0_g1_i1, TRINITY_DN4327_c0_g2_i2, TRINITY_DN4327_c0_g3_i2, TRINITY_DN…	36	118
GO:0005882	intermediate filament	CC	0.00828377	0.0733804	TRINITY_DN4942_c0_g1_i1, TRINITY_DN75105_c0_g1_i1	2	3
GO:0043232	intracellular non-membrane-bounded organelle	CC	6.93305e-32	6.40855e-30	TRINITY_DN1004_c0_g1_i1, TRINITY_DN1004_c0_g2_i1, TRINITY_DN102252_c0_g2_i1, TRINITY_DN102252_c0_g3_i1, TRINITY_DN102252_c0_g4_i1, TRINITY_DN109695_c0_g1_i1, TRINITY_DN109695_c0_g3_i1, TRINITY_DN14413_c1_g1_i4, TRINITY_DN1483_c0_g1_i1, TRINITY_DN1483_c0_g1_i3, TRINITY_DN1483_c0_g2_i2, TRINITY_DN15026_c0_g2_i1, TRINITY_DN1503_c0_g1_i10, TRINITY_DN1503_c0_g1_i3, TRINITY_DN1503_c0_g1_i8, TRINITY_DN1…	101	324
GO:0043229	intracellular organelle	CC	5.39997e-25	3.28009e-23	TRINITY_DN1004_c0_g1_i1, TRINITY_DN1004_c0_g2_i1, TRINITY_DN102252_c0_g2_i1, TRINITY_DN102252_c0_g3_i1, TRINITY_DN102252_c0_g4_i1, TRINITY_DN109695_c0_g1_i1, TRINITY_DN109695_c0_g3_i1, TRINITY_DN137390_c1_g3_i4, TRINITY_DN14413_c1_g1_i4, TRINITY_DN1483_c0_g1_i1, TRINITY_DN1483_c0_g1_i3, TRINITY_DN1483_c0_g2_i2, TRINITY_DN15026_c0_g2_i1, TRINITY_DN1503_c0_g1_i10, TRINITY_DN1503_c0_g1_i3, TRINITY_D…	119	468
GO:0043167	ion binding	MF	2.16163e-08	4.88896e-07	TRINITY_DN100670_c0_g1_i4, TRINITY_DN100748_c0_g2_i2, TRINITY_DN10611_c0_g1_i1, TRINITY_DN108653_c1_g1_i1, TRINITY_DN12359_c0_g3_i1, TRINITY_DN12359_c0_g3_i2, TRINITY_DN125706_c0_g1_i1, TRINITY_DN1330_c0_g1_i1, TRINITY_DN1330_c0_g1_i10, TRINITY_DN1330_c0_g1_i5, TRINITY_DN137390_c1_g3_i4, TRINITY_DN14083_c0_g1_i3, TRINITY_DN14629_c0_g1_i1, TRINITY_DN14919_c0_g1_i29, TRINITY_DN152821_c0_g1_i3, TRIN…	140	758
GO:0045095	keratin filament	CC	0.00828377	0.0733804	TRINITY_DN4942_c0_g1_i1, TRINITY_DN75105_c0_g1_i1	2	3
GO:0016875	ligase activity, forming carbon-oxygen bonds	MF	0.00947693	0.0809155	TRINITY_DN18024_c0_g1_i1, TRINITY_DN209581_c0_g1_i1, TRINITY_DN209581_c0_g1_i2, TRINITY_DN406886_c0_g1_i1, TRINITY_DN4532_c1_g1_i1, TRINITY_DN478964_c0_g1_i1, TRINITY_DN614017_c0_g1_i1, TRINITY_DN65487_c0_g2_i2, TRINITY_DN65487_c0_g2_i3, TRINITY_DN67913_c0_g1_i1, TRINITY_DN7521_c0_g3_i1, TRINITY_DN80380_c0_g2_i1	12	47
GO:0008289	lipid binding	MF	0.00013891	0.00199543	TRINITY_DN100670_c0_g1_i4, TRINITY_DN107040_c1_g2_i6, TRINITY_DN12562_c0_g1_i1, TRINITY_DN185700_c0_g1_i3, TRINITY_DN24106_c0_g2_i2, TRINITY_DN265330_c0_g1_i1, TRINITY_DN267106_c0_g1_i1, TRINITY_DN273163_c0_g1_i1, TRINITY_DN274948_c0_g1_i2, TRINITY_DN338134_c0_g1_i1, TRINITY_DN34625_c0_g1_i5, TRINITY_DN405123_c0_g1_i3, TRINITY_DN405669_c0_g1_i2, TRINITY_DN409842_c0_g1_i2, TRINITY_DN45806_c0_g1_i4…	26	107
GO:0042157	lipoprotein metabolic process	BP	0.0454682	0.275694	TRINITY_DN107040_c1_g2_i6, TRINITY_DN12562_c0_g1_i1, TRINITY_DN405123_c0_g1_i3, TRINITY_DN544199_c0_g1_i1, TRINITY_DN59635_c0_g1_i2, TRINITY_DN87360_c0_g1_i8, TRINITY_DN985_c0_g1_i6	7	33
GO:0051179	localization	BP	2.38502e-05	0.000429708	TRINITY_DN107040_c1_g2_i6, TRINITY_DN116981_c0_g1_i1, TRINITY_DN118217_c0_g1_i4, TRINITY_DN1209_c0_g1_i1, TRINITY_DN12359_c0_g3_i1, TRINITY_DN12359_c0_g3_i2, TRINITY_DN12562_c0_g1_i1, TRINITY_DN12644_c0_g1_i12, TRINITY_DN12644_c0_g1_i14, TRINITY_DN129217_c1_g1_i1, TRINITY_DN13581_c0_g1_i1, TRINITY_DN13581_c0_g1_i2, TRINITY_DN13581_c0_g1_i5, TRINITY_DN14073_c0_g1_i1, TRINITY_DN14073_c0_g2_i2, TRIN…	109	654
GO:0016829	lyase activity	MF	0.0204993	0.147235	TRINITY_DN107225_c0_g1_i2, TRINITY_DN1187_c0_g1_i24, TRINITY_DN152821_c0_g1_i3, TRINITY_DN225497_c0_g1_i2, TRINITY_DN22852_c0_g1_i9, TRINITY_DN24216_c0_g1_i1, TRINITY_DN24216_c0_g1_i7, TRINITY_DN29211_c1_g1_i2, TRINITY_DN9097_c0_g1_i1	9	39
GO:0009059	macromolecule biosynthetic process	BP	6.82122e-33	6.90567e-31	TRINITY_DN1004_c0_g1_i1, TRINITY_DN1004_c0_g2_i1, TRINITY_DN102252_c0_g2_i1, TRINITY_DN102252_c0_g3_i1, TRINITY_DN102252_c0_g4_i1, TRINITY_DN103792_c0_g1_i1, TRINITY_DN109695_c0_g1_i1, TRINITY_DN109695_c0_g3_i1, TRINITY_DN125842_c0_g1_i2, TRINITY_DN14413_c1_g1_i4, TRINITY_DN1483_c0_g1_i1, TRINITY_DN1483_c0_g1_i3, TRINITY_DN1483_c0_g2_i2, TRINITY_DN15026_c0_g2_i1, TRINITY_DN1503_c0_g1_i10, TRINITY…	115	385
GO:0009057	macromolecule catabolic process	BP	0.00721422	0.0658259	TRINITY_DN1041_c0_g1_i5, TRINITY_DN2995_c0_g2_i2, TRINITY_DN477459_c0_g1_i1, TRINITY_DN56471_c0_g1_i1, TRINITY_DN619663_c0_g1_i1, TRINITY_DN6406_c0_g1_i1, TRINITY_DN6406_c0_g2_i1, TRINITY_DN8963_c0_g1_i1, TRINITY_DN8963_c0_g2_i1, TRINITY_DN9262_c0_g1_i19, TRINITY_DN9262_c0_g1_i5	11	48
GO:0043170	macromolecule metabolic process	BP	5.90173e-38	1.39412e-35	TRINITY_DN1004_c0_g1_i1, TRINITY_DN1004_c0_g2_i1, TRINITY_DN100748_c0_g2_i2, TRINITY_DN102252_c0_g2_i1, TRINITY_DN102252_c0_g3_i1, TRINITY_DN102252_c0_g4_i1, TRINITY_DN103792_c0_g1_i1, TRINITY_DN1038_c0_g1_i3, TRINITY_DN104067_c0_g1_i2, TRINITY_DN1041_c0_g1_i5, TRINITY_DN1041_c0_g1_i9, TRINITY_DN1053_c0_g1_i1, TRINITY_DN107040_c1_g2_i6, TRINITY_DN107133_c0_g1_i1, TRINITY_DN109695_c0_g1_i1, TRINIT…	257	1086
GO:0043414	macromolecule methylation	BP	0.0188803	0.139859	TRINITY_DN265578_c0_g1_i1, TRINITY_DN474322_c0_g1_i1, TRINITY_DN625754_c0_g1_i1	3	8
GO:0043412	macromolecule modification	BP	0.000186417	0.00255692	TRINITY_DN104067_c0_g1_i2, TRINITY_DN107133_c0_g1_i1, TRINITY_DN118296_c0_g2_i1, TRINITY_DN118563_c1_g1_i4, TRINITY_DN12459_c1_g2_i1, TRINITY_DN125319_c0_g1_i1, TRINITY_DN125891_c0_g1_i1, TRINITY_DN135185_c0_g1_i1, TRINITY_DN14391_c0_g1_i1, TRINITY_DN176365_c0_g1_i4, TRINITY_DN180981_c0_g1_i2, TRINITY_DN20675_c0_g1_i1, TRINITY_DN21154_c0_g1_i1, TRINITY_DN265014_c0_g1_i1, TRINITY_DN265578_c0_g1_i1…	50	258
GO:0098796	membrane protein complex	CC	1.8035e-06	3.75905e-05	TRINITY_DN118217_c0_g1_i4, TRINITY_DN1209_c0_g1_i1, TRINITY_DN14633_c0_g1_i2, TRINITY_DN22306_c0_g1_i2, TRINITY_DN2364_c0_g1_i1, TRINITY_DN2364_c0_g1_i2, TRINITY_DN2437_c6_g1_i1, TRINITY_DN30915_c0_g1_i17, TRINITY_DN30915_c0_g1_i6, TRINITY_DN3365_c0_g1_i4, TRINITY_DN340640_c0_g1_i1, TRINITY_DN341952_c0_g1_i1, TRINITY_DN405629_c0_g1_i1, TRINITY_DN472576_c0_g1_i1, TRINITY_DN473883_c0_g1_i1, TRINITY…	31	130
GO:0008152	metabolic process	BP	6.23001e-39	3.31125e-36	TRINITY_DN1004_c0_g1_i1, TRINITY_DN1004_c0_g2_i1, TRINITY_DN100748_c0_g2_i2, TRINITY_DN102252_c0_g2_i1, TRINITY_DN102252_c0_g3_i1, TRINITY_DN102252_c0_g4_i1, TRINITY_DN1024_c0_g1_i1, TRINITY_DN103792_c0_g1_i1, TRINITY_DN1038_c0_g1_i3, TRINITY_DN104067_c0_g1_i2, TRINITY_DN1041_c0_g1_i5, TRINITY_DN1041_c0_g1_i9, TRINITY_DN1053_c0_g1_i1, TRINITY_DN10611_c0_g1_i1, TRINITY_DN107040_c1_g2_i6, TRINITY_D…	325	1486
GO:0070006	metalloaminopeptidase activity	MF	0.0474306	0.28417	TRINITY_DN341162_c0_g1_i1, TRINITY_DN475326_c0_g1_i1, TRINITY_DN617753_c0_g1_i1	3	8
GO:0004181	metallocarboxypeptidase activity	MF	0.00067551	0.00789084	TRINITY_DN100748_c0_g2_i2, TRINITY_DN17003_c0_g1_i2, TRINITY_DN267152_c0_g1_i1, TRINITY_DN276586_c0_g1_i1, TRINITY_DN403214_c0_g1_i1, TRINITY_DN410616_c0_g1_i4, TRINITY_DN473917_c0_g1_i1, TRINITY_DN481805_c0_g1_i1	8	18
GO:0008235	metalloexopeptidase activity	MF	8.49035e-05	0.00131755	TRINITY_DN100748_c0_g2_i2, TRINITY_DN17003_c0_g1_i2, TRINITY_DN267152_c0_g1_i1, TRINITY_DN276586_c0_g1_i1, TRINITY_DN341162_c0_g1_i1, TRINITY_DN403214_c0_g1_i1, TRINITY_DN410616_c0_g1_i4, TRINITY_DN473917_c0_g1_i1, TRINITY_DN475326_c0_g1_i1, TRINITY_DN481805_c0_g1_i1, TRINITY_DN617753_c0_g1_i1	11	26
GO:0008237	metallopeptidase activity	MF	3.20529e-05	0.000545155	TRINITY_DN100748_c0_g2_i2, TRINITY_DN112022_c0_g1_i8, TRINITY_DN17003_c0_g1_i2, TRINITY_DN267152_c0_g1_i1, TRINITY_DN276586_c0_g1_i1, TRINITY_DN341162_c0_g1_i1, TRINITY_DN403214_c0_g1_i1, TRINITY_DN410616_c0_g1_i4, TRINITY_DN473917_c0_g1_i1, TRINITY_DN475326_c0_g1_i1, TRINITY_DN475516_c0_g1_i1, TRINITY_DN47755_c0_g2_i3, TRINITY_DN481805_c0_g1_i1, TRINITY_DN549098_c0_g1_i1, TRINITY_DN617753_c0_g1_…	16	48
GO:0032259	methylation	BP	0.0188803	0.139859	TRINITY_DN265578_c0_g1_i1, TRINITY_DN474322_c0_g1_i1, TRINITY_DN625754_c0_g1_i1	3	8
GO:0042579	microbody	CC	0.000197996	0.00268114	TRINITY_DN21342_c0_g1_i1, TRINITY_DN22862_c0_g1_i1, TRINITY_DN272215_c0_g1_i1, TRINITY_DN335923_c0_g1_i1, TRINITY_DN617141_c0_g1_i2, TRINITY_DN617141_c0_g1_i3, TRINITY_DN71209_c0_g1_i1, TRINITY_DN71209_c0_g1_i8, TRINITY_DN89007_c0_g1_i2, TRINITY_DN9948_c0_g1_i2	10	25
GO:0031903	microbody membrane	CC	0.000150339	0.00210277	TRINITY_DN272215_c0_g1_i1, TRINITY_DN335923_c0_g1_i1, TRINITY_DN71209_c0_g1_i1, TRINITY_DN71209_c0_g1_i8, TRINITY_DN89007_c0_g1_i2, TRINITY_DN9948_c0_g1_i2	6	10
GO:0007017	microtubule-based process	BP	0.0238834	0.167578	TRINITY_DN266178_c0_g1_i1, TRINITY_DN268501_c0_g1_i2, TRINITY_DN339345_c0_g1_i1, TRINITY_DN478520_c0_g1_i1, TRINITY_DN765_c0_g1_i2, TRINITY_DN765_c0_g2_i3, TRINITY_DN765_c0_g2_i4	7	30
GO:0043632	modification-dependent macromolecule catabolic process	BP	0.000123655	0.00182563	TRINITY_DN1041_c0_g1_i5, TRINITY_DN2995_c0_g2_i2, TRINITY_DN477459_c0_g1_i1, TRINITY_DN56471_c0_g1_i1, TRINITY_DN619663_c0_g1_i1, TRINITY_DN6406_c0_g1_i1, TRINITY_DN6406_c0_g2_i1, TRINITY_DN8963_c0_g1_i1, TRINITY_DN8963_c0_g2_i1, TRINITY_DN9262_c0_g1_i19, TRINITY_DN9262_c0_g1_i5	11	33
GO:0019941	modification-dependent protein catabolic process	BP	0.000123655	0.00182563	TRINITY_DN1041_c0_g1_i5, TRINITY_DN2995_c0_g2_i2, TRINITY_DN477459_c0_g1_i1, TRINITY_DN56471_c0_g1_i1, TRINITY_DN619663_c0_g1_i1, TRINITY_DN6406_c0_g1_i1, TRINITY_DN6406_c0_g2_i1, TRINITY_DN8963_c0_g1_i1, TRINITY_DN8963_c0_g2_i1, TRINITY_DN9262_c0_g1_i19, TRINITY_DN9262_c0_g1_i5	11	33
GO:0003674	molecular_function	MF	9.22217e-16	4.35696e-14	TRINITY_DN1004_c0_g1_i1, TRINITY_DN1004_c0_g2_i1, TRINITY_DN100670_c0_g1_i4, TRINITY_DN100748_c0_g2_i2, TRINITY_DN1009_c9_g1_i1, TRINITY_DN102252_c0_g2_i1, TRINITY_DN102252_c0_g3_i1, TRINITY_DN102252_c0_g4_i1, TRINITY_DN1024_c0_g1_i1, TRINITY_DN103792_c0_g1_i1, TRINITY_DN1038_c0_g1_i5, TRINITY_DN104067_c0_g1_i2, TRINITY_DN10611_c0_g1_i1, TRINITY_DN106405_c0_g1_i2, TRINITY_DN107040_c1_g2_i6, TRINI…	623	4085
GO:0098655	monoatomic cation transmembrane transport	BP	1.35527e-09	3.55715e-08	TRINITY_DN118217_c0_g1_i4, TRINITY_DN1209_c0_g1_i1, TRINITY_DN18945_c2_g1_i1, TRINITY_DN20106_c0_g1_i2, TRINITY_DN21964_c0_g2_i2, TRINITY_DN23288_c0_g1_i1, TRINITY_DN2364_c0_g1_i1, TRINITY_DN2364_c0_g1_i2, TRINITY_DN2437_c6_g1_i1, TRINITY_DN2564_c0_g1_i19, TRINITY_DN27347_c0_g1_i1, TRINITY_DN30915_c0_g1_i17, TRINITY_DN30915_c0_g1_i6, TRINITY_DN341952_c0_g1_i1, TRINITY_DN403155_c0_g1_i1, TRINITY_D…	39	127
GO:0008324	monoatomic cation transmembrane transporter activity	MF	2.20435e-09	5.5791e-08	TRINITY_DN118217_c0_g1_i4, TRINITY_DN11994_c0_g1_i4, TRINITY_DN11994_c0_g3_i1, TRINITY_DN1209_c0_g1_i1, TRINITY_DN15376_c0_g1_i2, TRINITY_DN15494_c0_g1_i1, TRINITY_DN15494_c0_g2_i1, TRINITY_DN20106_c0_g1_i2, TRINITY_DN2364_c0_g1_i1, TRINITY_DN2364_c0_g1_i2, TRINITY_DN2437_c6_g1_i1, TRINITY_DN2564_c0_g1_i19, TRINITY_DN27347_c0_g1_i1, TRINITY_DN29327_c0_g1_i2, TRINITY_DN2948_c6_g1_i8, TRINITY_DN309…	37	124
GO:0006812	monoatomic cation transport	BP	2.84928e-09	7.12655e-08	TRINITY_DN118217_c0_g1_i4, TRINITY_DN1209_c0_g1_i1, TRINITY_DN15376_c0_g1_i2, TRINITY_DN18945_c2_g1_i1, TRINITY_DN20106_c0_g1_i2, TRINITY_DN21964_c0_g2_i2, TRINITY_DN23288_c0_g1_i1, TRINITY_DN2364_c0_g1_i1, TRINITY_DN2364_c0_g1_i2, TRINITY_DN2437_c6_g1_i1, TRINITY_DN2564_c0_g1_i19, TRINITY_DN27347_c0_g1_i1, TRINITY_DN29327_c0_g1_i2, TRINITY_DN2948_c6_g1_i8, TRINITY_DN30915_c0_g1_i17, TRINITY_DN30…	43	149
GO:0034220	monoatomic ion transmembrane transport	BP	1.35749e-10	4.37276e-09	TRINITY_DN118217_c0_g1_i4, TRINITY_DN1209_c0_g1_i1, TRINITY_DN15494_c0_g1_i1, TRINITY_DN15494_c0_g2_i1, TRINITY_DN18945_c2_g1_i1, TRINITY_DN20106_c0_g1_i2, TRINITY_DN21964_c0_g2_i2, TRINITY_DN23288_c0_g1_i1, TRINITY_DN2364_c0_g1_i1, TRINITY_DN2364_c0_g1_i2, TRINITY_DN2437_c6_g1_i1, TRINITY_DN2564_c0_g1_i19, TRINITY_DN27347_c0_g1_i1, TRINITY_DN30915_c0_g1_i17, TRINITY_DN30915_c0_g1_i6, TRINITY_DN3…	41	130
GO:0015075	monoatomic ion transmembrane transporter activity	MF	2.70388e-05	0.000483063	TRINITY_DN118217_c0_g1_i4, TRINITY_DN11994_c0_g1_i4, TRINITY_DN11994_c0_g3_i1, TRINITY_DN1209_c0_g1_i1, TRINITY_DN15376_c0_g1_i2, TRINITY_DN15494_c0_g1_i1, TRINITY_DN15494_c0_g2_i1, TRINITY_DN18931_c1_g2_i2, TRINITY_DN20106_c0_g1_i2, TRINITY_DN2364_c0_g1_i1, TRINITY_DN2364_c0_g1_i2, TRINITY_DN2437_c6_g1_i1, TRINITY_DN2564_c0_g1_i19, TRINITY_DN27347_c0_g1_i1, TRINITY_DN29327_c0_g1_i2, TRINITY_DN29…	38	177
GO:0006811	monoatomic ion transport	BP	3.92568e-06	7.94857e-05	TRINITY_DN118217_c0_g1_i4, TRINITY_DN1209_c0_g1_i1, TRINITY_DN14921_c2_g1_i1, TRINITY_DN15376_c0_g1_i2, TRINITY_DN15494_c0_g1_i1, TRINITY_DN15494_c0_g2_i1, TRINITY_DN18931_c1_g2_i2, TRINITY_DN18945_c2_g1_i1, TRINITY_DN20106_c0_g1_i2, TRINITY_DN21964_c0_g2_i2, TRINITY_DN23288_c0_g1_i1, TRINITY_DN2364_c0_g1_i1, TRINITY_DN2364_c0_g1_i2, TRINITY_DN2437_c6_g1_i1, TRINITY_DN2564_c0_g1_i19, TRINITY_DN27…	47	214
GO:0032787	monocarboxylic acid metabolic process	BP	0.00402615	0.0387312	TRINITY_DN210033_c0_g1_i2, TRINITY_DN22862_c0_g1_i1, TRINITY_DN265771_c0_g1_i1, TRINITY_DN336842_c0_g1_i1, TRINITY_DN339402_c0_g1_i1, TRINITY_DN343591_c0_g1_i1, TRINITY_DN404586_c0_g1_i1, TRINITY_DN476606_c0_g1_i1, TRINITY_DN542710_c0_g1_i2, TRINITY_DN617141_c0_g1_i2, TRINITY_DN617141_c0_g1_i3	11	39
GO:0046364	monosaccharide biosynthetic process	BP	0.0249004	0.171877	TRINITY_DN24216_c0_g1_i1, TRINITY_DN24216_c0_g1_i7, TRINITY_DN29211_c1_g1_i2, TRINITY_DN336842_c0_g1_i1	4	10
GO:0005996	monosaccharide metabolic process	BP	0.0273302	0.179889	TRINITY_DN118296_c0_g2_i1, TRINITY_DN125297_c2_g1_i1, TRINITY_DN24216_c0_g1_i1, TRINITY_DN24216_c0_g1_i7, TRINITY_DN29211_c1_g1_i2, TRINITY_DN336842_c0_g1_i1, TRINITY_DN473045_c0_g1_i1	7	25
GO:0031514	motile cilium	CC	0.00975286	0.0822801	TRINITY_DN49945_c0_g1_i1, TRINITY_DN49945_c0_g2_i1	2	2
GO:0000398	mRNA splicing, via spliceosome	BP	0.0431156	0.262653	TRINITY_DN40390_c0_g1_i2, TRINITY_DN472178_c0_g1_i1, TRINITY_DN616307_c0_g1_i1, TRINITY_DN617844_c0_g1_i1	4	13
GO:0034660	ncRNA metabolic process	BP	3.16276e-05	0.000542261	TRINITY_DN18024_c0_g1_i1, TRINITY_DN209581_c0_g1_i1, TRINITY_DN209581_c0_g1_i2, TRINITY_DN265578_c0_g1_i1, TRINITY_DN334520_c0_g1_i1, TRINITY_DN406886_c0_g1_i1, TRINITY_DN4532_c1_g1_i1, TRINITY_DN473367_c0_g1_i1, TRINITY_DN476196_c0_g1_i1, TRINITY_DN478964_c0_g1_i1, TRINITY_DN50065_c1_g2_i1, TRINITY_DN542801_c0_g1_i1, TRINITY_DN563597_c0_g1_i1, TRINITY_DN614017_c0_g1_i1, TRINITY_DN614083_c0_g1_i1…	24	92
GO:0034470	ncRNA processing	BP	0.000827589	0.00956225	TRINITY_DN265578_c0_g1_i1, TRINITY_DN334520_c0_g1_i1, TRINITY_DN473367_c0_g1_i1, TRINITY_DN476196_c0_g1_i1, TRINITY_DN50065_c1_g2_i1, TRINITY_DN542801_c0_g1_i1, TRINITY_DN563597_c0_g1_i1, TRINITY_DN614083_c0_g1_i1, TRINITY_DN615668_c0_g1_i1, TRINITY_DN621536_c0_g1_i1, TRINITY_DN625754_c0_g1_i1, TRINITY_DN64313_c0_g1_i2	12	46
GO:0046496	nicotinamide nucleotide metabolic process	BP	0.0132039	0.102089	TRINITY_DN210033_c0_g1_i2, TRINITY_DN265771_c0_g1_i1, TRINITY_DN336842_c0_g1_i1, TRINITY_DN339402_c0_g1_i1, TRINITY_DN343591_c0_g1_i1, TRINITY_DN404586_c0_g1_i1, TRINITY_DN476606_c0_g1_i1	7	24
GO:0006807	nitrogen compound metabolic process	BP	1.91569e-38	6.78792e-36	TRINITY_DN1004_c0_g1_i1, TRINITY_DN1004_c0_g2_i1, TRINITY_DN100748_c0_g2_i2, TRINITY_DN102252_c0_g2_i1, TRINITY_DN102252_c0_g3_i1, TRINITY_DN102252_c0_g4_i1, TRINITY_DN103792_c0_g1_i1, TRINITY_DN1038_c0_g1_i3, TRINITY_DN104067_c0_g1_i2, TRINITY_DN1041_c0_g1_i5, TRINITY_DN1041_c0_g1_i9, TRINITY_DN1053_c0_g1_i1, TRINITY_DN107040_c1_g2_i6, TRINITY_DN107133_c0_g1_i1, TRINITY_DN109695_c0_g1_i1, TRINIT…	282	1222
GO:0071705	nitrogen compound transport	BP	0.049464	0.293744	TRINITY_DN13581_c0_g1_i1, TRINITY_DN13581_c0_g1_i2, TRINITY_DN13581_c0_g1_i5, TRINITY_DN14073_c0_g1_i1, TRINITY_DN14073_c0_g2_i2, TRINITY_DN15734_c0_g1_i4, TRINITY_DN20106_c0_g1_i2, TRINITY_DN22306_c0_g1_i2, TRINITY_DN2564_c0_g1_i19, TRINITY_DN268501_c0_g1_i2, TRINITY_DN27347_c0_g1_i1, TRINITY_DN613486_c0_g1_i1, TRINITY_DN613486_c0_g1_i2, TRINITY_DN617137_c0_g1_i3, TRINITY_DN61814_c0_g1_i1, TRINI…	17	101
GO:0043228	non-membrane-bounded organelle	CC	2.13021e-32	2.05856e-30	TRINITY_DN1004_c0_g1_i1, TRINITY_DN1004_c0_g2_i1, TRINITY_DN102252_c0_g2_i1, TRINITY_DN102252_c0_g3_i1, TRINITY_DN102252_c0_g4_i1, TRINITY_DN109695_c0_g1_i1, TRINITY_DN109695_c0_g3_i1, TRINITY_DN14413_c1_g1_i4, TRINITY_DN1483_c0_g1_i1, TRINITY_DN1483_c0_g1_i3, TRINITY_DN1483_c0_g2_i2, TRINITY_DN15026_c0_g2_i1, TRINITY_DN1503_c0_g1_i10, TRINITY_DN1503_c0_g1_i3, TRINITY_DN1503_c0_g1_i8, TRINITY_DN1…	102	325
GO:0003676	nucleic acid binding	MF	0.0135595	0.10407	TRINITY_DN103792_c0_g1_i1, TRINITY_DN109695_c0_g1_i1, TRINITY_DN109695_c0_g3_i1, TRINITY_DN125842_c0_g1_i2, TRINITY_DN128390_c0_g1_i1, TRINITY_DN135364_c1_g1_i1, TRINITY_DN1365_c0_g1_i1, TRINITY_DN1503_c0_g1_i10, TRINITY_DN1503_c0_g1_i3, TRINITY_DN1664_c0_g1_i1, TRINITY_DN17029_c0_g1_i1, TRINITY_DN175170_c0_g1_i2, TRINITY_DN192969_c0_g2_i1, TRINITY_DN20728_c0_g1_i3, TRINITY_DN209824_c0_g1_i1, TRI…	79	548
GO:0090304	nucleic acid metabolic process	BP	8.88335e-05	0.00136371	TRINITY_DN103792_c0_g1_i1, TRINITY_DN1053_c0_g1_i1, TRINITY_DN125842_c0_g1_i2, TRINITY_DN135364_c1_g1_i1, TRINITY_DN152821_c0_g1_i3, TRINITY_DN17029_c0_g1_i1, TRINITY_DN18024_c0_g1_i1, TRINITY_DN209581_c0_g1_i1, TRINITY_DN209581_c0_g1_i2, TRINITY_DN209824_c0_g1_i1, TRINITY_DN22164_c0_g1_i1, TRINITY_DN22749_c2_g1_i4, TRINITY_DN26541_c0_g1_i11, TRINITY_DN265578_c0_g1_i1, TRINITY_DN267065_c0_g1_i1, …	70	395
GO:0034654	nucleobase-containing compound biosynthetic process	BP	0.0191663	0.140496	TRINITY_DN103792_c0_g1_i1, TRINITY_DN118217_c0_g1_i4, TRINITY_DN125842_c0_g1_i2, TRINITY_DN17029_c0_g1_i1, TRINITY_DN20807_c0_g1_i7, TRINITY_DN22164_c0_g1_i1, TRINITY_DN22749_c2_g1_i4, TRINITY_DN2437_c6_g1_i1, TRINITY_DN30915_c0_g1_i17, TRINITY_DN30915_c0_g1_i6, TRINITY_DN335069_c0_g1_i2, TRINITY_DN341781_c0_g1_i1, TRINITY_DN36296_c0_g2_i1, TRINITY_DN403586_c0_g1_i1, TRINITY_DN40881_c0_g1_i5, TRI…	28	169
GO:0006139	nucleobase-containing compound metabolic process	BP	8.24304e-08	1.84471e-06	TRINITY_DN103792_c0_g1_i1, TRINITY_DN1053_c0_g1_i1, TRINITY_DN118217_c0_g1_i4, TRINITY_DN125842_c0_g1_i2, TRINITY_DN1295_c1_g1_i5, TRINITY_DN1295_c1_g1_i6, TRINITY_DN135364_c1_g1_i1, TRINITY_DN152821_c0_g1_i3, TRINITY_DN17029_c0_g1_i1, TRINITY_DN18024_c0_g1_i1, TRINITY_DN20807_c0_g1_i7, TRINITY_DN209581_c0_g1_i1, TRINITY_DN209581_c0_g1_i2, TRINITY_DN209824_c0_g1_i1, TRINITY_DN210033_c0_g1_i2, TRI…	94	488
GO:0055086	nucleobase-containing small molecule metabolic process	BP	8.98021e-05	0.00136371	TRINITY_DN118217_c0_g1_i4, TRINITY_DN1295_c1_g1_i5, TRINITY_DN1295_c1_g1_i6, TRINITY_DN20807_c0_g1_i7, TRINITY_DN210033_c0_g1_i2, TRINITY_DN21342_c0_g1_i1, TRINITY_DN2437_c6_g1_i1, TRINITY_DN265771_c0_g1_i1, TRINITY_DN30915_c0_g1_i17, TRINITY_DN30915_c0_g1_i6, TRINITY_DN336842_c0_g1_i1, TRINITY_DN339402_c0_g1_i1, TRINITY_DN343591_c0_g1_i1, TRINITY_DN36296_c0_g2_i1, TRINITY_DN404586_c0_g1_i1, TRIN…	24	93
GO:0001882	nucleoside binding	MF	0.0124536	0.0987927	TRINITY_DN337841_c0_g1_i1, TRINITY_DN3402_c0_g1_i3, TRINITY_DN4594_c0_g1_i1, TRINITY_DN53883_c0_g1_i25, TRINITY_DN53883_c0_g1_i7, TRINITY_DN617137_c0_g1_i3	6	16
GO:0009132	nucleoside diphosphate metabolic process	BP	0.000632785	0.00746752	TRINITY_DN210033_c0_g1_i2, TRINITY_DN265771_c0_g1_i1, TRINITY_DN336842_c0_g1_i1, TRINITY_DN339402_c0_g1_i1, TRINITY_DN343591_c0_g1_i1, TRINITY_DN404586_c0_g1_i1, TRINITY_DN476606_c0_g1_i1	7	15
GO:0009124	nucleoside monophosphate biosynthetic process	BP	0.00243513	0.0244203	TRINITY_DN118217_c0_g1_i4, TRINITY_DN2437_c6_g1_i1, TRINITY_DN30915_c0_g1_i17, TRINITY_DN30915_c0_g1_i6, TRINITY_DN4327_c0_g2_i2, TRINITY_DN4327_c0_g3_i2, TRINITY_DN643029_c0_g1_i1, TRINITY_DN8114_c0_g2_i1	8	28
GO:0009123	nucleoside monophosphate metabolic process	BP	6.97875e-06	0.000131299	TRINITY_DN118217_c0_g1_i4, TRINITY_DN210033_c0_g1_i2, TRINITY_DN2437_c6_g1_i1, TRINITY_DN265771_c0_g1_i1, TRINITY_DN30915_c0_g1_i17, TRINITY_DN30915_c0_g1_i6, TRINITY_DN336842_c0_g1_i1, TRINITY_DN339402_c0_g1_i1, TRINITY_DN343591_c0_g1_i1, TRINITY_DN404586_c0_g1_i1, TRINITY_DN4327_c0_g2_i2, TRINITY_DN4327_c0_g3_i2, TRINITY_DN476606_c0_g1_i1, TRINITY_DN643029_c0_g1_i1, TRINITY_DN8114_c0_g2_i1	15	43
GO:1901265	nucleoside phosphate binding	MF	2.73573e-10	8.42923e-09	TRINITY_DN108653_c1_g1_i1, TRINITY_DN12359_c0_g3_i1, TRINITY_DN12359_c0_g3_i2, TRINITY_DN1330_c0_g1_i1, TRINITY_DN1330_c0_g1_i10, TRINITY_DN1330_c0_g1_i5, TRINITY_DN13617_c1_g2_i1, TRINITY_DN137390_c1_g3_i4, TRINITY_DN14083_c0_g1_i3, TRINITY_DN14629_c0_g1_i1, TRINITY_DN16432_c0_g1_i2, TRINITY_DN16432_c0_g2_i1, TRINITY_DN17338_c0_g3_i1, TRINITY_DN17338_c0_g4_i1, TRINITY_DN177204_c0_g1_i1, TRINITY_…	92	391
GO:1901292	nucleoside phosphate catabolic process	BP	0.00239237	0.0244203	TRINITY_DN21342_c0_g1_i1, TRINITY_DN46210_c0_g1_i4, TRINITY_DN5699_c0_g2_i1, TRINITY_DN95263_c0_g1_i12	4	6
GO:0006753	nucleoside phosphate metabolic process	BP	8.98021e-05	0.00136371	TRINITY_DN118217_c0_g1_i4, TRINITY_DN1295_c1_g1_i5, TRINITY_DN1295_c1_g1_i6, TRINITY_DN20807_c0_g1_i7, TRINITY_DN210033_c0_g1_i2, TRINITY_DN21342_c0_g1_i1, TRINITY_DN2437_c6_g1_i1, TRINITY_DN265771_c0_g1_i1, TRINITY_DN30915_c0_g1_i17, TRINITY_DN30915_c0_g1_i6, TRINITY_DN336842_c0_g1_i1, TRINITY_DN339402_c0_g1_i1, TRINITY_DN343591_c0_g1_i1, TRINITY_DN36296_c0_g2_i1, TRINITY_DN404586_c0_g1_i1, TRIN…	24	93
GO:0009142	nucleoside triphosphate biosynthetic process	BP	0.0016905	0.0178806	TRINITY_DN118217_c0_g1_i4, TRINITY_DN2437_c6_g1_i1, TRINITY_DN30915_c0_g1_i17, TRINITY_DN30915_c0_g1_i6, TRINITY_DN4327_c0_g2_i2, TRINITY_DN4327_c0_g3_i2, TRINITY_DN643029_c0_g1_i1, TRINITY_DN8114_c0_g2_i1	8	27
GO:0009141	nucleoside triphosphate metabolic process	BP	2.51789e-06	5.19711e-05	TRINITY_DN118217_c0_g1_i4, TRINITY_DN210033_c0_g1_i2, TRINITY_DN21342_c0_g1_i1, TRINITY_DN2437_c6_g1_i1, TRINITY_DN265771_c0_g1_i1, TRINITY_DN30915_c0_g1_i17, TRINITY_DN30915_c0_g1_i6, TRINITY_DN336842_c0_g1_i1, TRINITY_DN339402_c0_g1_i1, TRINITY_DN343591_c0_g1_i1, TRINITY_DN404586_c0_g1_i1, TRINITY_DN4327_c0_g2_i2, TRINITY_DN4327_c0_g3_i2, TRINITY_DN476606_c0_g1_i1, TRINITY_DN643029_c0_g1_i1, TR…	16	45
GO:0000166	nucleotide binding	MF	2.73573e-10	8.42923e-09	TRINITY_DN108653_c1_g1_i1, TRINITY_DN12359_c0_g3_i1, TRINITY_DN12359_c0_g3_i2, TRINITY_DN1330_c0_g1_i1, TRINITY_DN1330_c0_g1_i10, TRINITY_DN1330_c0_g1_i5, TRINITY_DN13617_c1_g2_i1, TRINITY_DN137390_c1_g3_i4, TRINITY_DN14083_c0_g1_i3, TRINITY_DN14629_c0_g1_i1, TRINITY_DN16432_c0_g1_i2, TRINITY_DN16432_c0_g2_i1, TRINITY_DN17338_c0_g3_i1, TRINITY_DN17338_c0_g4_i1, TRINITY_DN177204_c0_g1_i1, TRINITY_…	92	391
GO:0009166	nucleotide catabolic process	BP	0.00783374	0.0705701	TRINITY_DN46210_c0_g1_i4, TRINITY_DN5699_c0_g2_i1, TRINITY_DN95263_c0_g1_i12	3	4
GO:0009117	nucleotide metabolic process	BP	0.000184295	0.00254423	TRINITY_DN118217_c0_g1_i4, TRINITY_DN1295_c1_g1_i5, TRINITY_DN1295_c1_g1_i6, TRINITY_DN20807_c0_g1_i7, TRINITY_DN210033_c0_g1_i2, TRINITY_DN2437_c6_g1_i1, TRINITY_DN265771_c0_g1_i1, TRINITY_DN30915_c0_g1_i17, TRINITY_DN30915_c0_g1_i6, TRINITY_DN336842_c0_g1_i1, TRINITY_DN339402_c0_g1_i1, TRINITY_DN343591_c0_g1_i1, TRINITY_DN36296_c0_g2_i1, TRINITY_DN404586_c0_g1_i1, TRINITY_DN40881_c0_g1_i5, TRIN…	23	91
GO:0016779	nucleotidyltransferase activity	MF	0.00118912	0.013236	TRINITY_DN103792_c0_g1_i1, TRINITY_DN124788_c0_g2_i2, TRINITY_DN125842_c0_g1_i2, TRINITY_DN17029_c0_g1_i1, TRINITY_DN264767_c0_g1_i2, TRINITY_DN335069_c0_g1_i2, TRINITY_DN341781_c0_g1_i1, TRINITY_DN403586_c0_g1_i1, TRINITY_DN47145_c0_g1_i2, TRINITY_DN477103_c0_g1_i1, TRINITY_DN50797_c0_g1_i1, TRINITY_DN543603_c0_g1_i1, TRINITY_DN545076_c0_g1_i1, TRINITY_DN545820_c0_g1_i1, TRINITY_DN563597_c0_g1_i…	21	83
GO:0043226	organelle	CC	2.66172e-26	1.76838e-24	TRINITY_DN1004_c0_g1_i1, TRINITY_DN1004_c0_g2_i1, TRINITY_DN102252_c0_g2_i1, TRINITY_DN102252_c0_g3_i1, TRINITY_DN102252_c0_g4_i1, TRINITY_DN109695_c0_g1_i1, TRINITY_DN109695_c0_g3_i1, TRINITY_DN137390_c1_g3_i4, TRINITY_DN14413_c1_g1_i4, TRINITY_DN1483_c0_g1_i1, TRINITY_DN1483_c0_g1_i3, TRINITY_DN1483_c0_g2_i2, TRINITY_DN15026_c0_g2_i1, TRINITY_DN1503_c0_g1_i10, TRINITY_DN1503_c0_g1_i3, TRINITY_D…	122	471
GO:0048285	organelle fission	BP	5.47915e-05	0.000869304	TRINITY_DN272215_c0_g1_i1, TRINITY_DN335923_c0_g1_i1, TRINITY_DN71209_c0_g1_i1, TRINITY_DN71209_c0_g1_i8, TRINITY_DN89007_c0_g1_i2, TRINITY_DN9948_c0_g1_i2	6	9
GO:0031090	organelle membrane	CC	0.0355554	0.225644	TRINITY_DN272215_c0_g1_i1, TRINITY_DN335923_c0_g1_i1, TRINITY_DN71209_c0_g1_i1, TRINITY_DN71209_c0_g1_i8, TRINITY_DN89007_c0_g1_i2, TRINITY_DN9948_c0_g1_i2	6	29
GO:0006996	organelle organization	BP	0.00162367	0.0177935	TRINITY_DN26541_c0_g1_i11, TRINITY_DN266178_c0_g1_i1, TRINITY_DN267065_c0_g1_i1, TRINITY_DN272215_c0_g1_i1, TRINITY_DN3103_c0_g2_i1, TRINITY_DN3147_c0_g1_i2, TRINITY_DN3147_c0_g1_i3, TRINITY_DN335923_c0_g1_i1, TRINITY_DN339345_c0_g1_i1, TRINITY_DN403166_c0_g1_i1, TRINITY_DN478520_c0_g1_i1, TRINITY_DN542929_c0_g1_i14, TRINITY_DN542929_c0_g1_i19, TRINITY_DN616838_c0_g1_i1, TRINITY_DN71209_c0_g1_i1,…	20	91
GO:0006082	organic acid metabolic process	BP	0.00104798	0.0117884	TRINITY_DN107225_c0_g1_i2, TRINITY_DN18024_c0_g1_i1, TRINITY_DN209581_c0_g1_i1, TRINITY_DN209581_c0_g1_i2, TRINITY_DN210033_c0_g1_i2, TRINITY_DN22862_c0_g1_i1, TRINITY_DN265771_c0_g1_i1, TRINITY_DN336842_c0_g1_i1, TRINITY_DN339402_c0_g1_i1, TRINITY_DN343591_c0_g1_i1, TRINITY_DN403893_c0_g1_i1, TRINITY_DN404586_c0_g1_i1, TRINITY_DN406886_c0_g1_i1, TRINITY_DN4532_c1_g1_i1, TRINITY_DN476606_c0_g1_i1…	25	110
GO:0097159	organic cyclic compound binding	MF	1.12724e-08	2.60491e-07	TRINITY_DN103792_c0_g1_i1, TRINITY_DN108653_c1_g1_i1, TRINITY_DN109695_c0_g1_i1, TRINITY_DN109695_c0_g3_i1, TRINITY_DN119675_c0_g1_i1, TRINITY_DN12359_c0_g3_i1, TRINITY_DN12359_c0_g3_i2, TRINITY_DN125706_c0_g1_i1, TRINITY_DN125842_c0_g1_i2, TRINITY_DN128390_c0_g1_i1, TRINITY_DN1330_c0_g1_i1, TRINITY_DN1330_c0_g1_i10, TRINITY_DN1330_c0_g1_i5, TRINITY_DN135364_c1_g1_i1, TRINITY_DN13617_c1_g2_i1, TR…	168	961
GO:1901362	organic cyclic compound biosynthetic process	BP	0.0371312	0.234943	TRINITY_DN103792_c0_g1_i1, TRINITY_DN118217_c0_g1_i4, TRINITY_DN125842_c0_g1_i2, TRINITY_DN17029_c0_g1_i1, TRINITY_DN20807_c0_g1_i7, TRINITY_DN22164_c0_g1_i1, TRINITY_DN225497_c0_g1_i2, TRINITY_DN22749_c2_g1_i4, TRINITY_DN2437_c6_g1_i1, TRINITY_DN30915_c0_g1_i17, TRINITY_DN30915_c0_g1_i6, TRINITY_DN335069_c0_g1_i2, TRINITY_DN341781_c0_g1_i1, TRINITY_DN36296_c0_g2_i1, TRINITY_DN403586_c0_g1_i1, TR…	29	188
GO:1901360	organic cyclic compound metabolic process	BP	2.03289e-07	4.36559e-06	TRINITY_DN103792_c0_g1_i1, TRINITY_DN1053_c0_g1_i1, TRINITY_DN118217_c0_g1_i4, TRINITY_DN125842_c0_g1_i2, TRINITY_DN1295_c1_g1_i5, TRINITY_DN1295_c1_g1_i6, TRINITY_DN135364_c1_g1_i1, TRINITY_DN152821_c0_g1_i3, TRINITY_DN17029_c0_g1_i1, TRINITY_DN18024_c0_g1_i1, TRINITY_DN20807_c0_g1_i7, TRINITY_DN209581_c0_g1_i1, TRINITY_DN209581_c0_g1_i2, TRINITY_DN209824_c0_g1_i1, TRINITY_DN210033_c0_g1_i2, TRI…	96	514
GO:1901576	organic substance biosynthetic process	BP	1.56415e-28	1.279e-26	TRINITY_DN1004_c0_g1_i1, TRINITY_DN1004_c0_g2_i1, TRINITY_DN102252_c0_g2_i1, TRINITY_DN102252_c0_g3_i1, TRINITY_DN102252_c0_g4_i1, TRINITY_DN103792_c0_g1_i1, TRINITY_DN109695_c0_g1_i1, TRINITY_DN109695_c0_g3_i1, TRINITY_DN118217_c0_g1_i4, TRINITY_DN125842_c0_g1_i2, TRINITY_DN14413_c1_g1_i4, TRINITY_DN1483_c0_g1_i1, TRINITY_DN1483_c0_g1_i3, TRINITY_DN1483_c0_g2_i2, TRINITY_DN15026_c0_g2_i1, TRINIT…	136	524
GO:1901575	organic substance catabolic process	BP	1.13547e-05	0.000209913	TRINITY_DN1041_c0_g1_i5, TRINITY_DN210033_c0_g1_i2, TRINITY_DN21342_c0_g1_i1, TRINITY_DN22862_c0_g1_i1, TRINITY_DN265771_c0_g1_i1, TRINITY_DN2995_c0_g2_i2, TRINITY_DN336842_c0_g1_i1, TRINITY_DN339402_c0_g1_i1, TRINITY_DN343591_c0_g1_i1, TRINITY_DN35140_c0_g2_i1, TRINITY_DN404586_c0_g1_i1, TRINITY_DN46210_c0_g1_i4, TRINITY_DN476606_c0_g1_i1, TRINITY_DN477459_c0_g1_i1, TRINITY_DN56471_c0_g1_i1, TRI…	26	98
GO:0071704	organic substance metabolic process	BP	4.17162e-38	1.26698e-35	TRINITY_DN1004_c0_g1_i1, TRINITY_DN1004_c0_g2_i1, TRINITY_DN100748_c0_g2_i2, TRINITY_DN102252_c0_g2_i1, TRINITY_DN102252_c0_g3_i1, TRINITY_DN102252_c0_g4_i1, TRINITY_DN1024_c0_g1_i1, TRINITY_DN103792_c0_g1_i1, TRINITY_DN1038_c0_g1_i3, TRINITY_DN104067_c0_g1_i2, TRINITY_DN1041_c0_g1_i5, TRINITY_DN1041_c0_g1_i9, TRINITY_DN1053_c0_g1_i1, TRINITY_DN107040_c1_g2_i6, TRINITY_DN107133_c0_g1_i1, TRINITY_…	305	1360
GO:0071702	organic substance transport	BP	0.041348	0.257035	TRINITY_DN107040_c1_g2_i6, TRINITY_DN12562_c0_g1_i1, TRINITY_DN13581_c0_g1_i1, TRINITY_DN13581_c0_g1_i2, TRINITY_DN13581_c0_g1_i5, TRINITY_DN14073_c0_g1_i1, TRINITY_DN14073_c0_g2_i2, TRINITY_DN15734_c0_g1_i4, TRINITY_DN22306_c0_g1_i2, TRINITY_DN268501_c0_g1_i2, TRINITY_DN405123_c0_g1_i3, TRINITY_DN544199_c0_g1_i1, TRINITY_DN59635_c0_g1_i2, TRINITY_DN613486_c0_g1_i1, TRINITY_DN613486_c0_g1_i2, TRI…	22	140
GO:1901566	organonitrogen compound biosynthetic process	BP	8.01857e-34	8.97236e-32	TRINITY_DN1004_c0_g1_i1, TRINITY_DN1004_c0_g2_i1, TRINITY_DN102252_c0_g2_i1, TRINITY_DN102252_c0_g3_i1, TRINITY_DN102252_c0_g4_i1, TRINITY_DN109695_c0_g1_i1, TRINITY_DN109695_c0_g3_i1, TRINITY_DN118217_c0_g1_i4, TRINITY_DN14413_c1_g1_i4, TRINITY_DN1483_c0_g1_i1, TRINITY_DN1483_c0_g1_i3, TRINITY_DN1483_c0_g2_i2, TRINITY_DN15026_c0_g2_i1, TRINITY_DN1503_c0_g1_i10, TRINITY_DN1503_c0_g1_i3, TRINITY_D…	105	338
GO:1901564	organonitrogen compound metabolic process	BP	2.94611e-40	6.26342e-37	TRINITY_DN1004_c0_g1_i1, TRINITY_DN1004_c0_g2_i1, TRINITY_DN100748_c0_g2_i2, TRINITY_DN102252_c0_g2_i1, TRINITY_DN102252_c0_g3_i1, TRINITY_DN102252_c0_g4_i1, TRINITY_DN1038_c0_g1_i3, TRINITY_DN104067_c0_g1_i2, TRINITY_DN1041_c0_g1_i5, TRINITY_DN1041_c0_g1_i9, TRINITY_DN107040_c1_g2_i6, TRINITY_DN107133_c0_g1_i1, TRINITY_DN109695_c0_g1_i1, TRINITY_DN109695_c0_g3_i1, TRINITY_DN112022_c0_g1_i8, TRIN…	222	862
GO:0046434	organophosphate catabolic process	BP	0.0190734	0.140496	TRINITY_DN21342_c0_g1_i1, TRINITY_DN46210_c0_g1_i4, TRINITY_DN5699_c0_g2_i1, TRINITY_DN95263_c0_g1_i12	4	9
GO:0019637	organophosphate metabolic process	BP	0.00058964	0.0074176	TRINITY_DN118217_c0_g1_i4, TRINITY_DN1295_c1_g1_i5, TRINITY_DN1295_c1_g1_i6, TRINITY_DN20807_c0_g1_i7, TRINITY_DN210033_c0_g1_i2, TRINITY_DN21342_c0_g1_i1, TRINITY_DN21581_c0_g1_i1, TRINITY_DN2437_c6_g1_i1, TRINITY_DN265771_c0_g1_i1, TRINITY_DN30915_c0_g1_i17, TRINITY_DN30915_c0_g1_i6, TRINITY_DN336842_c0_g1_i1, TRINITY_DN339402_c0_g1_i1, TRINITY_DN343591_c0_g1_i1, TRINITY_DN36296_c0_g2_i1, TRINI…	27	124
GO:0016491	oxidoreductase activity	MF	7.12812e-05	0.00112255	TRINITY_DN10611_c0_g1_i1, TRINITY_DN108653_c1_g1_i1, TRINITY_DN11188_c0_g2_i1, TRINITY_DN119675_c0_g1_i1, TRINITY_DN12218_c0_g2_i1, TRINITY_DN125424_c0_g1_i1, TRINITY_DN125706_c0_g1_i1, TRINITY_DN125975_c0_g1_i1, TRINITY_DN1295_c1_g1_i5, TRINITY_DN1295_c1_g1_i6, TRINITY_DN13239_c0_g1_i1, TRINITY_DN14919_c0_g1_i29, TRINITY_DN152180_c0_g2_i1, TRINITY_DN163314_c0_g1_i1, TRINITY_DN163961_c0_g1_i2, TR…	57	304
GO:0016614	oxidoreductase activity, acting on CH-OH group of donors	MF	0.0233191	0.164706	TRINITY_DN11188_c0_g2_i1, TRINITY_DN125975_c0_g1_i1, TRINITY_DN1295_c1_g1_i5, TRINITY_DN1295_c1_g1_i6, TRINITY_DN542710_c0_g1_i2, TRINITY_DN542852_c0_g1_i1, TRINITY_DN544977_c0_g1_i1	7	25
GO:0016684	oxidoreductase activity, acting on peroxide as acceptor	MF	0.00874848	0.0770345	TRINITY_DN119675_c0_g1_i1, TRINITY_DN13239_c0_g1_i1, TRINITY_DN163314_c0_g1_i1, TRINITY_DN269064_c0_g1_i1, TRINITY_DN304_c0_g1_i1, TRINITY_DN304_c0_g1_i2, TRINITY_DN405162_c0_g1_i1	7	25
GO:0016721	oxidoreductase activity, acting on superoxide radicals as acceptor	MF	0.011643	0.0955711	TRINITY_DN10611_c0_g1_i1, TRINITY_DN521_c0_g2_i1, TRINITY_DN543341_c0_g1_i1	3	7
GO:0016903	oxidoreductase activity, acting on the aldehyde or oxo group of donors	MF	0.00530778	0.0497108	TRINITY_DN125706_c0_g1_i1, TRINITY_DN213095_c0_g2_i1, TRINITY_DN26237_c0_g1_i1, TRINITY_DN265332_c0_g1_i3, TRINITY_DN265332_c0_g1_i5, TRINITY_DN265332_c0_g1_i7, TRINITY_DN618856_c0_g1_i1, TRINITY_DN83733_c0_g1_i1	8	24
GO:0016624	oxidoreductase activity, acting on the aldehyde or oxo group of donors, disulfide as acceptor	MF	0.039393	0.246148	TRINITY_DN26237_c0_g1_i1, TRINITY_DN265332_c0_g1_i3, TRINITY_DN265332_c0_g1_i5, TRINITY_DN265332_c0_g1_i7, TRINITY_DN83733_c0_g1_i1	5	16
GO:0016616	oxidoreductase activity, acting on the CH-OH group of donors, NAD or NADP as acceptor	MF	0.0233191	0.164706	TRINITY_DN11188_c0_g2_i1, TRINITY_DN125975_c0_g1_i1, TRINITY_DN1295_c1_g1_i5, TRINITY_DN1295_c1_g1_i6, TRINITY_DN542710_c0_g1_i2, TRINITY_DN542852_c0_g1_i1, TRINITY_DN544977_c0_g1_i1	7	25
GO:0043436	oxoacid metabolic process	BP	0.00104798	0.0117884	TRINITY_DN107225_c0_g1_i2, TRINITY_DN18024_c0_g1_i1, TRINITY_DN209581_c0_g1_i1, TRINITY_DN209581_c0_g1_i2, TRINITY_DN210033_c0_g1_i2, TRINITY_DN22862_c0_g1_i1, TRINITY_DN265771_c0_g1_i1, TRINITY_DN336842_c0_g1_i1, TRINITY_DN339402_c0_g1_i1, TRINITY_DN343591_c0_g1_i1, TRINITY_DN403893_c0_g1_i1, TRINITY_DN404586_c0_g1_i1, TRINITY_DN406886_c0_g1_i1, TRINITY_DN4532_c1_g1_i1, TRINITY_DN476606_c0_g1_i1…	25	110
GO:0008233	peptidase activity	MF	0.000135656	0.00196552	TRINITY_DN100748_c0_g2_i2, TRINITY_DN112022_c0_g1_i8, TRINITY_DN15025_c0_g1_i2, TRINITY_DN17003_c0_g1_i2, TRINITY_DN171391_c0_g2_i2, TRINITY_DN265628_c0_g1_i1, TRINITY_DN267152_c0_g1_i1, TRINITY_DN276586_c0_g1_i1, TRINITY_DN341162_c0_g1_i1, TRINITY_DN38281_c0_g1_i1, TRINITY_DN403211_c0_g1_i1, TRINITY_DN403214_c0_g1_i1, TRINITY_DN404636_c0_g1_i1, TRINITY_DN410616_c0_g1_i4, TRINITY_DN411417_c0_g1_i…	30	128
GO:0043043	peptide biosynthetic process	BP	9.53118e-38	1.84212e-35	TRINITY_DN1004_c0_g1_i1, TRINITY_DN1004_c0_g2_i1, TRINITY_DN102252_c0_g2_i1, TRINITY_DN102252_c0_g3_i1, TRINITY_DN102252_c0_g4_i1, TRINITY_DN109695_c0_g1_i1, TRINITY_DN109695_c0_g3_i1, TRINITY_DN14413_c1_g1_i4, TRINITY_DN1483_c0_g1_i1, TRINITY_DN1483_c0_g1_i3, TRINITY_DN1483_c0_g2_i2, TRINITY_DN15026_c0_g2_i1, TRINITY_DN1503_c0_g1_i10, TRINITY_DN1503_c0_g1_i3, TRINITY_DN1503_c0_g1_i8, TRINITY_DN1…	96	274
GO:0006518	peptide metabolic process	BP	4.9284e-37	7.48413e-35	TRINITY_DN1004_c0_g1_i1, TRINITY_DN1004_c0_g2_i1, TRINITY_DN102252_c0_g2_i1, TRINITY_DN102252_c0_g3_i1, TRINITY_DN102252_c0_g4_i1, TRINITY_DN109695_c0_g1_i1, TRINITY_DN109695_c0_g3_i1, TRINITY_DN14413_c1_g1_i4, TRINITY_DN1483_c0_g1_i1, TRINITY_DN1483_c0_g1_i3, TRINITY_DN1483_c0_g2_i2, TRINITY_DN15026_c0_g2_i1, TRINITY_DN1503_c0_g1_i10, TRINITY_DN1503_c0_g1_i3, TRINITY_DN1503_c0_g1_i8, TRINITY_DN1…	98	287
GO:0051920	peroxiredoxin activity	MF	0.0211385	0.150807	TRINITY_DN13239_c0_g1_i1, TRINITY_DN269064_c0_g1_i1, TRINITY_DN304_c0_g1_i1, TRINITY_DN304_c0_g1_i2	4	13
GO:0005778	peroxisomal membrane	CC	0.000150339	0.00210277	TRINITY_DN272215_c0_g1_i1, TRINITY_DN335923_c0_g1_i1, TRINITY_DN71209_c0_g1_i1, TRINITY_DN71209_c0_g1_i8, TRINITY_DN89007_c0_g1_i2, TRINITY_DN9948_c0_g1_i2	6	10
GO:0016559	peroxisome fission	BP	5.47915e-05	0.000869304	TRINITY_DN272215_c0_g1_i1, TRINITY_DN335923_c0_g1_i1, TRINITY_DN71209_c0_g1_i1, TRINITY_DN71209_c0_g1_i8, TRINITY_DN89007_c0_g1_i2, TRINITY_DN9948_c0_g1_i2	6	9
GO:0019211	phosphatase activator activity	MF	0.030108	0.193968	TRINITY_DN55243_c0_g1_i2, TRINITY_DN613525_c0_g1_i1	2	3
GO:0019208	phosphatase regulator activity	MF	0.00441062	0.0418615	TRINITY_DN262341_c0_g1_i1, TRINITY_DN55243_c0_g1_i2, TRINITY_DN613525_c0_g1_i1, TRINITY_DN6937_c1_g2_i1	4	8
GO:0006796	phosphate-containing compound metabolic process	BP	0.0164277	0.123411	TRINITY_DN11500_c0_g1_i11, TRINITY_DN11500_c0_g1_i15, TRINITY_DN118217_c0_g1_i4, TRINITY_DN1295_c1_g1_i5, TRINITY_DN1295_c1_g1_i6, TRINITY_DN136009_c0_g2_i1, TRINITY_DN20807_c0_g1_i7, TRINITY_DN210033_c0_g1_i2, TRINITY_DN21154_c0_g1_i1, TRINITY_DN21342_c0_g1_i1, TRINITY_DN21581_c0_g1_i1, TRINITY_DN2437_c6_g1_i1, TRINITY_DN252070_c0_g1_i2, TRINITY_DN265771_c0_g1_i1, TRINITY_DN30915_c0_g1_i17, TRIN…	43	269
GO:0035091	phosphatidylinositol binding	MF	0.0296173	0.193148	TRINITY_DN100670_c0_g1_i4, TRINITY_DN185700_c0_g1_i3, TRINITY_DN24106_c0_g2_i2, TRINITY_DN273163_c0_g1_i1, TRINITY_DN338134_c0_g1_i1, TRINITY_DN409842_c0_g1_i2, TRINITY_DN45806_c0_g1_i4, TRINITY_DN45806_c0_g2_i1, TRINITY_DN473624_c0_g1_i1, TRINITY_DN473892_c0_g1_i1, TRINITY_DN550344_c0_g1_i1	11	50
GO:0004612	phosphoenolpyruvate carboxykinase (ATP) activity	MF	0.0282451	0.184933	TRINITY_DN24216_c0_g1_i1, TRINITY_DN24216_c0_g1_i7, TRINITY_DN29211_c1_g1_i2	3	6
GO:0008443	phosphofructokinase activity	MF	0.00884122	0.0770345	TRINITY_DN265771_c0_g1_i1, TRINITY_DN339402_c0_g1_i1, TRINITY_DN343591_c0_g1_i1, TRINITY_DN404586_c0_g1_i1	4	8
GO:0005543	phospholipid binding	MF	0.0497529	0.293818	TRINITY_DN100670_c0_g1_i4, TRINITY_DN185700_c0_g1_i3, TRINITY_DN24106_c0_g2_i2, TRINITY_DN273163_c0_g1_i1, TRINITY_DN338134_c0_g1_i1, TRINITY_DN409842_c0_g1_i2, TRINITY_DN45806_c0_g1_i4, TRINITY_DN45806_c0_g2_i1, TRINITY_DN473624_c0_g1_i1, TRINITY_DN473892_c0_g1_i1, TRINITY_DN550344_c0_g1_i1	11	54
GO:0006793	phosphorus metabolic process	BP	0.0164277	0.123411	TRINITY_DN11500_c0_g1_i11, TRINITY_DN11500_c0_g1_i15, TRINITY_DN118217_c0_g1_i4, TRINITY_DN1295_c1_g1_i5, TRINITY_DN1295_c1_g1_i6, TRINITY_DN136009_c0_g2_i1, TRINITY_DN20807_c0_g1_i7, TRINITY_DN210033_c0_g1_i2, TRINITY_DN21154_c0_g1_i1, TRINITY_DN21342_c0_g1_i1, TRINITY_DN21581_c0_g1_i1, TRINITY_DN2437_c6_g1_i1, TRINITY_DN252070_c0_g1_i2, TRINITY_DN265771_c0_g1_i1, TRINITY_DN30915_c0_g1_i17, TRIN…	43	269
GO:0120025	plasma membrane bounded cell projection	CC	0.00975286	0.0822801	TRINITY_DN49945_c0_g1_i1, TRINITY_DN49945_c0_g2_i1	2	2
GO:0099513	polymeric cytoskeletal fiber	CC	0.00353471	0.0343142	TRINITY_DN266178_c0_g1_i1, TRINITY_DN4942_c0_g1_i1, TRINITY_DN75105_c0_g1_i1	3	6
GO:0015399	primary active transmembrane transporter activity	MF	2.84263e-14	1.28584e-12	TRINITY_DN118217_c0_g1_i4, TRINITY_DN11994_c0_g1_i4, TRINITY_DN11994_c0_g3_i1, TRINITY_DN15494_c0_g1_i1, TRINITY_DN15494_c0_g2_i1, TRINITY_DN21964_c0_g2_i2, TRINITY_DN23288_c0_g1_i1, TRINITY_DN2364_c0_g1_i1, TRINITY_DN2364_c0_g1_i2, TRINITY_DN2437_c6_g1_i1, TRINITY_DN335860_c0_g1_i1, TRINITY_DN341952_c0_g1_i1, TRINITY_DN403155_c0_g1_i1, TRINITY_DN405629_c0_g1_i1, TRINITY_DN473883_c0_g1_i1, TRINIT…	32	68
GO:0044238	primary metabolic process	BP	1.17328e-37	2.07866e-35	TRINITY_DN1004_c0_g1_i1, TRINITY_DN1004_c0_g2_i1, TRINITY_DN100748_c0_g2_i2, TRINITY_DN102252_c0_g2_i1, TRINITY_DN102252_c0_g3_i1, TRINITY_DN102252_c0_g4_i1, TRINITY_DN103792_c0_g1_i1, TRINITY_DN1038_c0_g1_i3, TRINITY_DN104067_c0_g1_i2, TRINITY_DN1041_c0_g1_i5, TRINITY_DN1041_c0_g1_i9, TRINITY_DN1053_c0_g1_i1, TRINITY_DN107040_c1_g2_i6, TRINITY_DN107133_c0_g1_i1, TRINITY_DN107225_c0_g1_i2, TRINIT…	295	1303
GO:0005839	proteasome core complex	CC	3.0934e-09	7.64717e-08	TRINITY_DN1038_c0_g1_i3, TRINITY_DN1041_c0_g1_i5, TRINITY_DN1041_c0_g1_i9, TRINITY_DN12468_c1_g1_i1, TRINITY_DN20448_c0_g1_i1, TRINITY_DN2079_c0_g1_i2, TRINITY_DN2079_c0_g1_i3, TRINITY_DN28697_c0_g1_i2, TRINITY_DN2995_c0_g2_i2, TRINITY_DN335836_c0_g1_i2, TRINITY_DN3618_c0_g1_i2, TRINITY_DN3618_c0_g2_i1, TRINITY_DN4236_c0_g1_i1, TRINITY_DN477459_c0_g1_i1, TRINITY_DN619663_c0_g1_i1, TRINITY_DN6406_…	18	48
GO:0019773	proteasome core complex, alpha-subunit complex	CC	0.000424201	0.00543284	TRINITY_DN1041_c0_g1_i5, TRINITY_DN2995_c0_g2_i2, TRINITY_DN477459_c0_g1_i1, TRINITY_DN619663_c0_g1_i1, TRINITY_DN6406_c0_g1_i1, TRINITY_DN6406_c0_g2_i1	6	15
GO:0006457	protein folding	BP	0.000297636	0.00393028	TRINITY_DN1330_c0_g1_i1, TRINITY_DN1330_c0_g1_i10, TRINITY_DN1330_c0_g1_i5, TRINITY_DN14083_c0_g1_i3, TRINITY_DN14629_c0_g1_i1, TRINITY_DN177204_c0_g1_i1, TRINITY_DN334428_c0_g1_i1, TRINITY_DN337390_c0_g1_i1, TRINITY_DN337390_c0_g1_i2, TRINITY_DN34851_c0_g1_i1, TRINITY_DN47817_c0_g1_i1, TRINITY_DN55939_c0_g1_i1, TRINITY_DN61814_c0_g1_i1, TRINITY_DN7085_c0_g1_i1, TRINITY_DN7085_c0_g1_i4, TRINITY_D…	17	61
GO:0005956	protein kinase CK2 complex	CC	0.00439433	0.0418615	TRINITY_DN152180_c0_g3_i4, TRINITY_DN337644_c0_g1_i1, TRINITY_DN56857_c0_g2_i1	3	5
GO:0019538	protein metabolic process	BP	1.197e-39	1.27241e-36	TRINITY_DN1004_c0_g1_i1, TRINITY_DN1004_c0_g2_i1, TRINITY_DN100748_c0_g2_i2, TRINITY_DN102252_c0_g2_i1, TRINITY_DN102252_c0_g3_i1, TRINITY_DN102252_c0_g4_i1, TRINITY_DN1038_c0_g1_i3, TRINITY_DN104067_c0_g1_i2, TRINITY_DN1041_c0_g1_i5, TRINITY_DN1041_c0_g1_i9, TRINITY_DN107040_c1_g2_i6, TRINITY_DN107133_c0_g1_i1, TRINITY_DN109695_c0_g1_i1, TRINITY_DN109695_c0_g3_i1, TRINITY_DN112022_c0_g1_i8, TRIN…	192	710
GO:0036211	protein modification process	BP	0.000635758	0.00746752	TRINITY_DN104067_c0_g1_i2, TRINITY_DN107133_c0_g1_i1, TRINITY_DN118296_c0_g2_i1, TRINITY_DN118563_c1_g1_i4, TRINITY_DN12459_c1_g2_i1, TRINITY_DN125319_c0_g1_i1, TRINITY_DN125891_c0_g1_i1, TRINITY_DN135185_c0_g1_i1, TRINITY_DN14391_c0_g1_i1, TRINITY_DN176365_c0_g1_i4, TRINITY_DN180981_c0_g1_i2, TRINITY_DN20675_c0_g1_i1, TRINITY_DN21154_c0_g1_i1, TRINITY_DN265014_c0_g1_i1, TRINITY_DN336330_c0_g1_i1…	44	229
GO:0071569	protein ufmylation	BP	0.0474507	0.28417	TRINITY_DN104067_c0_g1_i2, TRINITY_DN118296_c0_g2_i1	2	4
GO:0032991	protein-containing complex	CC	2.73274e-39	1.9366e-36	TRINITY_DN1004_c0_g1_i1, TRINITY_DN1004_c0_g2_i1, TRINITY_DN102252_c0_g2_i1, TRINITY_DN102252_c0_g3_i1, TRINITY_DN102252_c0_g4_i1, TRINITY_DN1038_c0_g1_i3, TRINITY_DN1041_c0_g1_i5, TRINITY_DN1041_c0_g1_i9, TRINITY_DN109695_c0_g1_i1, TRINITY_DN109695_c0_g3_i1, TRINITY_DN118217_c0_g1_i4, TRINITY_DN1209_c0_g1_i1, TRINITY_DN12468_c1_g1_i1, TRINITY_DN14413_c1_g1_i4, TRINITY_DN14633_c0_g1_i2, TRINITY_D…	176	675
GO:0006508	proteolysis	BP	1.91436e-10	6.07453e-09	TRINITY_DN100748_c0_g2_i2, TRINITY_DN1038_c0_g1_i3, TRINITY_DN1041_c0_g1_i5, TRINITY_DN1041_c0_g1_i9, TRINITY_DN112022_c0_g1_i8, TRINITY_DN12468_c1_g1_i1, TRINITY_DN15025_c0_g1_i2, TRINITY_DN17003_c0_g1_i2, TRINITY_DN171391_c0_g2_i2, TRINITY_DN20448_c0_g1_i1, TRINITY_DN2079_c0_g1_i2, TRINITY_DN2079_c0_g1_i3, TRINITY_DN265628_c0_g1_i1, TRINITY_DN267152_c0_g1_i1, TRINITY_DN276586_c0_g1_i1, TRINITY_…	47	169
GO:0051603	proteolysis involved in protein catabolic process	BP	1.41546e-09	3.66985e-08	TRINITY_DN1038_c0_g1_i3, TRINITY_DN1041_c0_g1_i5, TRINITY_DN1041_c0_g1_i9, TRINITY_DN12468_c1_g1_i1, TRINITY_DN20448_c0_g1_i1, TRINITY_DN2079_c0_g1_i2, TRINITY_DN2079_c0_g1_i3, TRINITY_DN28697_c0_g1_i2, TRINITY_DN2995_c0_g2_i2, TRINITY_DN335836_c0_g1_i2, TRINITY_DN3618_c0_g1_i2, TRINITY_DN3618_c0_g2_i1, TRINITY_DN4236_c0_g1_i1, TRINITY_DN477459_c0_g1_i1, TRINITY_DN56471_c0_g1_i1, TRINITY_DN619663…	23	66
GO:0015986	proton motive force-driven ATP synthesis	BP	0.0016905	0.0178806	TRINITY_DN118217_c0_g1_i4, TRINITY_DN2437_c6_g1_i1, TRINITY_DN30915_c0_g1_i17, TRINITY_DN30915_c0_g1_i6, TRINITY_DN4327_c0_g2_i2, TRINITY_DN4327_c0_g3_i2, TRINITY_DN643029_c0_g1_i1, TRINITY_DN8114_c0_g2_i1	8	27
GO:1902600	proton transmembrane transport	BP	3.94257e-10	1.13269e-08	TRINITY_DN118217_c0_g1_i4, TRINITY_DN1209_c0_g1_i1, TRINITY_DN18945_c2_g1_i1, TRINITY_DN21964_c0_g2_i2, TRINITY_DN23288_c0_g1_i1, TRINITY_DN2364_c0_g1_i1, TRINITY_DN2364_c0_g1_i2, TRINITY_DN2437_c6_g1_i1, TRINITY_DN30915_c0_g1_i17, TRINITY_DN30915_c0_g1_i6, TRINITY_DN341952_c0_g1_i1, TRINITY_DN403155_c0_g1_i1, TRINITY_DN405629_c0_g1_i1, TRINITY_DN4327_c0_g2_i2, TRINITY_DN4327_c0_g3_i2, TRINITY_DN…	36	109
GO:0015078	proton transmembrane transporter activity	MF	1.09994e-12	4.67696e-11	TRINITY_DN118217_c0_g1_i4, TRINITY_DN11994_c0_g1_i4, TRINITY_DN11994_c0_g3_i1, TRINITY_DN1209_c0_g1_i1, TRINITY_DN15494_c0_g1_i1, TRINITY_DN15494_c0_g2_i1, TRINITY_DN2364_c0_g1_i1, TRINITY_DN2364_c0_g1_i2, TRINITY_DN2437_c6_g1_i1, TRINITY_DN30915_c0_g1_i17, TRINITY_DN30915_c0_g1_i6, TRINITY_DN335860_c0_g1_i1, TRINITY_DN341952_c0_g1_i1, TRINITY_DN405629_c0_g1_i1, TRINITY_DN472576_c0_g1_i1, TRINITY…	30	75
GO:0046933	proton-transporting ATP synthase activity, rotational mechanism	MF	0.0104026	0.0867289	TRINITY_DN118217_c0_g1_i4, TRINITY_DN2437_c6_g1_i1, TRINITY_DN643029_c0_g1_i1, TRINITY_DN8114_c0_g2_i1	4	10
GO:0046961	proton-transporting ATPase activity, rotational mechanism	MF	3.88565e-10	1.13269e-08	TRINITY_DN11994_c0_g1_i4, TRINITY_DN11994_c0_g3_i1, TRINITY_DN15494_c0_g1_i1, TRINITY_DN15494_c0_g2_i1, TRINITY_DN2364_c0_g1_i1, TRINITY_DN2364_c0_g1_i2, TRINITY_DN335860_c0_g1_i1, TRINITY_DN341952_c0_g1_i1, TRINITY_DN405629_c0_g1_i1, TRINITY_DN473883_c0_g1_i1, TRINITY_DN613741_c0_g1_i1, TRINITY_DN65487_c0_g2_i2, TRINITY_DN65487_c0_g2_i3, TRINITY_DN65487_c0_g3_i1, TRINITY_DN65487_c0_g4_i1, TRINIT…	20	41
GO:0033178	proton-transporting two-sector ATPase complex, catalytic domain	CC	0.000238408	0.00316785	TRINITY_DN118217_c0_g1_i4, TRINITY_DN2364_c0_g1_i1, TRINITY_DN2364_c0_g1_i2, TRINITY_DN341952_c0_g1_i1, TRINITY_DN405629_c0_g1_i1, TRINITY_DN473883_c0_g1_i1, TRINITY_DN8114_c0_g2_i1	7	16
GO:0033177	proton-transporting two-sector ATPase complex, proton-transporting domain	CC	2.60681e-06	5.32892e-05	TRINITY_DN1209_c0_g1_i1, TRINITY_DN2437_c6_g1_i1, TRINITY_DN30915_c0_g1_i17, TRINITY_DN30915_c0_g1_i6, TRINITY_DN472576_c0_g1_i1, TRINITY_DN613741_c0_g1_i1, TRINITY_DN65487_c0_g2_i2, TRINITY_DN65487_c0_g2_i3, TRINITY_DN65487_c0_g3_i1, TRINITY_DN65487_c0_g4_i1, TRINITY_DN663_c84_g1_i1, TRINITY_DN7048_c0_g1_i1, TRINITY_DN7048_c0_g2_i1, TRINITY_DN8008_c0_g1_i16, TRINITY_DN8008_c0_g1_i18, TRINITY_DN8…	16	43
GO:0033179	proton-transporting V-type ATPase, V0 domain	CC	0.000371368	0.00483587	TRINITY_DN613741_c0_g1_i1, TRINITY_DN65487_c0_g2_i2, TRINITY_DN65487_c0_g2_i3, TRINITY_DN65487_c0_g3_i1, TRINITY_DN65487_c0_g4_i1, TRINITY_DN663_c84_g1_i1, TRINITY_DN8008_c0_g1_i16, TRINITY_DN8008_c0_g1_i18, TRINITY_DN8008_c0_g1_i3	9	20
GO:0001883	purine nucleoside binding	MF	0.0124536	0.0987927	TRINITY_DN337841_c0_g1_i1, TRINITY_DN3402_c0_g1_i3, TRINITY_DN4594_c0_g1_i1, TRINITY_DN53883_c0_g1_i25, TRINITY_DN53883_c0_g1_i7, TRINITY_DN617137_c0_g1_i3	6	16
GO:0009135	purine nucleoside diphosphate metabolic process	BP	0.000632785	0.00746752	TRINITY_DN210033_c0_g1_i2, TRINITY_DN265771_c0_g1_i1, TRINITY_DN336842_c0_g1_i1, TRINITY_DN339402_c0_g1_i1, TRINITY_DN343591_c0_g1_i1, TRINITY_DN404586_c0_g1_i1, TRINITY_DN476606_c0_g1_i1	7	15
GO:0009127	purine nucleoside monophosphate biosynthetic process	BP	0.00243513	0.0244203	TRINITY_DN118217_c0_g1_i4, TRINITY_DN2437_c6_g1_i1, TRINITY_DN30915_c0_g1_i17, TRINITY_DN30915_c0_g1_i6, TRINITY_DN4327_c0_g2_i2, TRINITY_DN4327_c0_g3_i2, TRINITY_DN643029_c0_g1_i1, TRINITY_DN8114_c0_g2_i1	8	28
GO:0009126	purine nucleoside monophosphate metabolic process	BP	6.97875e-06	0.000131299	TRINITY_DN118217_c0_g1_i4, TRINITY_DN210033_c0_g1_i2, TRINITY_DN2437_c6_g1_i1, TRINITY_DN265771_c0_g1_i1, TRINITY_DN30915_c0_g1_i17, TRINITY_DN30915_c0_g1_i6, TRINITY_DN336842_c0_g1_i1, TRINITY_DN339402_c0_g1_i1, TRINITY_DN343591_c0_g1_i1, TRINITY_DN404586_c0_g1_i1, TRINITY_DN4327_c0_g2_i2, TRINITY_DN4327_c0_g3_i2, TRINITY_DN476606_c0_g1_i1, TRINITY_DN643029_c0_g1_i1, TRINITY_DN8114_c0_g2_i1	15	43
GO:0009145	purine nucleoside triphosphate biosynthetic process	BP	0.0016905	0.0178806	TRINITY_DN118217_c0_g1_i4, TRINITY_DN2437_c6_g1_i1, TRINITY_DN30915_c0_g1_i17, TRINITY_DN30915_c0_g1_i6, TRINITY_DN4327_c0_g2_i2, TRINITY_DN4327_c0_g3_i2, TRINITY_DN643029_c0_g1_i1, TRINITY_DN8114_c0_g2_i1	8	27
GO:0009144	purine nucleoside triphosphate metabolic process	BP	6.8614e-06	0.000131299	TRINITY_DN118217_c0_g1_i4, TRINITY_DN210033_c0_g1_i2, TRINITY_DN2437_c6_g1_i1, TRINITY_DN265771_c0_g1_i1, TRINITY_DN30915_c0_g1_i17, TRINITY_DN30915_c0_g1_i6, TRINITY_DN336842_c0_g1_i1, TRINITY_DN339402_c0_g1_i1, TRINITY_DN343591_c0_g1_i1, TRINITY_DN404586_c0_g1_i1, TRINITY_DN4327_c0_g2_i2, TRINITY_DN4327_c0_g3_i2, TRINITY_DN476606_c0_g1_i1, TRINITY_DN643029_c0_g1_i1, TRINITY_DN8114_c0_g2_i1	15	43
GO:0017076	purine nucleotide binding	MF	4.16792e-11	1.50186e-09	TRINITY_DN12359_c0_g3_i1, TRINITY_DN12359_c0_g3_i2, TRINITY_DN1330_c0_g1_i1, TRINITY_DN1330_c0_g1_i10, TRINITY_DN1330_c0_g1_i5, TRINITY_DN137390_c1_g3_i4, TRINITY_DN14083_c0_g1_i3, TRINITY_DN14629_c0_g1_i1, TRINITY_DN16432_c0_g1_i2, TRINITY_DN16432_c0_g2_i1, TRINITY_DN17338_c0_g3_i1, TRINITY_DN17338_c0_g4_i1, TRINITY_DN177204_c0_g1_i1, TRINITY_DN18024_c0_g1_i1, TRINITY_DN19499_c0_g2_i2, TRINITY_D…	82	323
GO:0006164	purine nucleotide biosynthetic process	BP	0.0132533	0.102089	TRINITY_DN118217_c0_g1_i4, TRINITY_DN2437_c6_g1_i1, TRINITY_DN30915_c0_g1_i17, TRINITY_DN30915_c0_g1_i6, TRINITY_DN4327_c0_g2_i2, TRINITY_DN4327_c0_g3_i2, TRINITY_DN643029_c0_g1_i1, TRINITY_DN8114_c0_g2_i1	8	34
GO:0006163	purine nucleotide metabolic process	BP	2.81568e-05	0.000486678	TRINITY_DN118217_c0_g1_i4, TRINITY_DN1295_c1_g1_i5, TRINITY_DN1295_c1_g1_i6, TRINITY_DN210033_c0_g1_i2, TRINITY_DN2437_c6_g1_i1, TRINITY_DN265771_c0_g1_i1, TRINITY_DN30915_c0_g1_i17, TRINITY_DN30915_c0_g1_i6, TRINITY_DN336842_c0_g1_i1, TRINITY_DN339402_c0_g1_i1, TRINITY_DN343591_c0_g1_i1, TRINITY_DN404586_c0_g1_i1, TRINITY_DN4327_c0_g2_i2, TRINITY_DN4327_c0_g3_i2, TRINITY_DN476606_c0_g1_i1, TRINI…	17	55
GO:0032550	purine ribonucleoside binding	MF	0.0124536	0.0987927	TRINITY_DN337841_c0_g1_i1, TRINITY_DN3402_c0_g1_i3, TRINITY_DN4594_c0_g1_i1, TRINITY_DN53883_c0_g1_i25, TRINITY_DN53883_c0_g1_i7, TRINITY_DN617137_c0_g1_i3	6	16
GO:0009179	purine ribonucleoside diphosphate metabolic process	BP	0.000632785	0.00746752	TRINITY_DN210033_c0_g1_i2, TRINITY_DN265771_c0_g1_i1, TRINITY_DN336842_c0_g1_i1, TRINITY_DN339402_c0_g1_i1, TRINITY_DN343591_c0_g1_i1, TRINITY_DN404586_c0_g1_i1, TRINITY_DN476606_c0_g1_i1	7	15
GO:0009168	purine ribonucleoside monophosphate biosynthetic process	BP	0.00243513	0.0244203	TRINITY_DN118217_c0_g1_i4, TRINITY_DN2437_c6_g1_i1, TRINITY_DN30915_c0_g1_i17, TRINITY_DN30915_c0_g1_i6, TRINITY_DN4327_c0_g2_i2, TRINITY_DN4327_c0_g3_i2, TRINITY_DN643029_c0_g1_i1, TRINITY_DN8114_c0_g2_i1	8	28
GO:0009167	purine ribonucleoside monophosphate metabolic process	BP	6.97875e-06	0.000131299	TRINITY_DN118217_c0_g1_i4, TRINITY_DN210033_c0_g1_i2, TRINITY_DN2437_c6_g1_i1, TRINITY_DN265771_c0_g1_i1, TRINITY_DN30915_c0_g1_i17, TRINITY_DN30915_c0_g1_i6, TRINITY_DN336842_c0_g1_i1, TRINITY_DN339402_c0_g1_i1, TRINITY_DN343591_c0_g1_i1, TRINITY_DN404586_c0_g1_i1, TRINITY_DN4327_c0_g2_i2, TRINITY_DN4327_c0_g3_i2, TRINITY_DN476606_c0_g1_i1, TRINITY_DN643029_c0_g1_i1, TRINITY_DN8114_c0_g2_i1	15	43
GO:0035639	purine ribonucleoside triphosphate binding	MF	3.22335e-11	1.18152e-09	TRINITY_DN12359_c0_g3_i1, TRINITY_DN12359_c0_g3_i2, TRINITY_DN1330_c0_g1_i1, TRINITY_DN1330_c0_g1_i10, TRINITY_DN1330_c0_g1_i5, TRINITY_DN137390_c1_g3_i4, TRINITY_DN14083_c0_g1_i3, TRINITY_DN14629_c0_g1_i1, TRINITY_DN16432_c0_g1_i2, TRINITY_DN16432_c0_g2_i1, TRINITY_DN17338_c0_g3_i1, TRINITY_DN17338_c0_g4_i1, TRINITY_DN177204_c0_g1_i1, TRINITY_DN18024_c0_g1_i1, TRINITY_DN19499_c0_g2_i2, TRINITY_D…	81	316
GO:0009206	purine ribonucleoside triphosphate biosynthetic process	BP	0.0016905	0.0178806	TRINITY_DN118217_c0_g1_i4, TRINITY_DN2437_c6_g1_i1, TRINITY_DN30915_c0_g1_i17, TRINITY_DN30915_c0_g1_i6, TRINITY_DN4327_c0_g2_i2, TRINITY_DN4327_c0_g3_i2, TRINITY_DN643029_c0_g1_i1, TRINITY_DN8114_c0_g2_i1	8	27
GO:0009205	purine ribonucleoside triphosphate metabolic process	BP	6.8614e-06	0.000131299	TRINITY_DN118217_c0_g1_i4, TRINITY_DN210033_c0_g1_i2, TRINITY_DN2437_c6_g1_i1, TRINITY_DN265771_c0_g1_i1, TRINITY_DN30915_c0_g1_i17, TRINITY_DN30915_c0_g1_i6, TRINITY_DN336842_c0_g1_i1, TRINITY_DN339402_c0_g1_i1, TRINITY_DN343591_c0_g1_i1, TRINITY_DN404586_c0_g1_i1, TRINITY_DN4327_c0_g2_i2, TRINITY_DN4327_c0_g3_i2, TRINITY_DN476606_c0_g1_i1, TRINITY_DN643029_c0_g1_i1, TRINITY_DN8114_c0_g2_i1	15	43
GO:0032555	purine ribonucleotide binding	MF	3.22335e-11	1.18152e-09	TRINITY_DN12359_c0_g3_i1, TRINITY_DN12359_c0_g3_i2, TRINITY_DN1330_c0_g1_i1, TRINITY_DN1330_c0_g1_i10, TRINITY_DN1330_c0_g1_i5, TRINITY_DN137390_c1_g3_i4, TRINITY_DN14083_c0_g1_i3, TRINITY_DN14629_c0_g1_i1, TRINITY_DN16432_c0_g1_i2, TRINITY_DN16432_c0_g2_i1, TRINITY_DN17338_c0_g3_i1, TRINITY_DN17338_c0_g4_i1, TRINITY_DN177204_c0_g1_i1, TRINITY_DN18024_c0_g1_i1, TRINITY_DN19499_c0_g2_i2, TRINITY_D…	81	316
GO:0009152	purine ribonucleotide biosynthetic process	BP	0.0132533	0.102089	TRINITY_DN118217_c0_g1_i4, TRINITY_DN2437_c6_g1_i1, TRINITY_DN30915_c0_g1_i17, TRINITY_DN30915_c0_g1_i6, TRINITY_DN4327_c0_g2_i2, TRINITY_DN4327_c0_g3_i2, TRINITY_DN643029_c0_g1_i1, TRINITY_DN8114_c0_g2_i1	8	34
GO:0009150	purine ribonucleotide metabolic process	BP	2.81568e-05	0.000486678	TRINITY_DN118217_c0_g1_i4, TRINITY_DN1295_c1_g1_i5, TRINITY_DN1295_c1_g1_i6, TRINITY_DN210033_c0_g1_i2, TRINITY_DN2437_c6_g1_i1, TRINITY_DN265771_c0_g1_i1, TRINITY_DN30915_c0_g1_i17, TRINITY_DN30915_c0_g1_i6, TRINITY_DN336842_c0_g1_i1, TRINITY_DN339402_c0_g1_i1, TRINITY_DN343591_c0_g1_i1, TRINITY_DN404586_c0_g1_i1, TRINITY_DN4327_c0_g2_i2, TRINITY_DN4327_c0_g3_i2, TRINITY_DN476606_c0_g1_i1, TRINI…	17	55
GO:0072522	purine-containing compound biosynthetic process	BP	0.0132533	0.102089	TRINITY_DN118217_c0_g1_i4, TRINITY_DN2437_c6_g1_i1, TRINITY_DN30915_c0_g1_i17, TRINITY_DN30915_c0_g1_i6, TRINITY_DN4327_c0_g2_i2, TRINITY_DN4327_c0_g3_i2, TRINITY_DN643029_c0_g1_i1, TRINITY_DN8114_c0_g2_i1	8	34
GO:0072521	purine-containing compound metabolic process	BP	2.81568e-05	0.000486678	TRINITY_DN118217_c0_g1_i4, TRINITY_DN1295_c1_g1_i5, TRINITY_DN1295_c1_g1_i6, TRINITY_DN210033_c0_g1_i2, TRINITY_DN2437_c6_g1_i1, TRINITY_DN265771_c0_g1_i1, TRINITY_DN30915_c0_g1_i17, TRINITY_DN30915_c0_g1_i6, TRINITY_DN336842_c0_g1_i1, TRINITY_DN339402_c0_g1_i1, TRINITY_DN343591_c0_g1_i1, TRINITY_DN404586_c0_g1_i1, TRINITY_DN4327_c0_g2_i2, TRINITY_DN4327_c0_g3_i2, TRINITY_DN476606_c0_g1_i1, TRINI…	17	55
GO:0019362	pyridine nucleotide metabolic process	BP	0.0132039	0.102089	TRINITY_DN210033_c0_g1_i2, TRINITY_DN265771_c0_g1_i1, TRINITY_DN336842_c0_g1_i1, TRINITY_DN339402_c0_g1_i1, TRINITY_DN343591_c0_g1_i1, TRINITY_DN404586_c0_g1_i1, TRINITY_DN476606_c0_g1_i1	7	24
GO:0072524	pyridine-containing compound metabolic process	BP	0.0132039	0.102089	TRINITY_DN210033_c0_g1_i2, TRINITY_DN265771_c0_g1_i1, TRINITY_DN336842_c0_g1_i1, TRINITY_DN339402_c0_g1_i1, TRINITY_DN343591_c0_g1_i1, TRINITY_DN404586_c0_g1_i1, TRINITY_DN476606_c0_g1_i1	7	24
GO:0016462	pyrophosphatase activity	MF	2.94416e-16	1.45565e-14	TRINITY_DN118217_c0_g1_i4, TRINITY_DN11994_c0_g1_i4, TRINITY_DN11994_c0_g3_i1, TRINITY_DN1330_c0_g1_i1, TRINITY_DN1330_c0_g1_i10, TRINITY_DN1330_c0_g1_i5, TRINITY_DN14083_c0_g1_i3, TRINITY_DN15494_c0_g1_i1, TRINITY_DN15494_c0_g2_i1, TRINITY_DN21342_c0_g1_i1, TRINITY_DN21964_c0_g2_i2, TRINITY_DN23288_c0_g1_i1, TRINITY_DN2364_c0_g1_i1, TRINITY_DN2364_c0_g1_i2, TRINITY_DN2437_c6_g1_i1, TRINITY_DN265…	51	132
GO:0006090	pyruvate metabolic process	BP	0.000632785	0.00746752	TRINITY_DN210033_c0_g1_i2, TRINITY_DN265771_c0_g1_i1, TRINITY_DN336842_c0_g1_i1, TRINITY_DN339402_c0_g1_i1, TRINITY_DN343591_c0_g1_i1, TRINITY_DN404586_c0_g1_i1, TRINITY_DN476606_c0_g1_i1	7	15
GO:0072593	reactive oxygen species metabolic process	BP	0.0431165	0.262653	TRINITY_DN10611_c0_g1_i1, TRINITY_DN521_c0_g2_i1, TRINITY_DN543341_c0_g1_i1	3	10
GO:0032956	regulation of actin cytoskeleton organization	BP	0.0270397	0.179085	TRINITY_DN334634_c0_g1_i2, TRINITY_DN405839_c0_g1_i1, TRINITY_DN473218_c0_g1_i2, TRINITY_DN59397_c0_g1_i1	4	13
GO:0030832	regulation of actin filament length	BP	0.0270397	0.179085	TRINITY_DN334634_c0_g1_i2, TRINITY_DN405839_c0_g1_i1, TRINITY_DN473218_c0_g1_i2, TRINITY_DN59397_c0_g1_i1	4	13
GO:0030833	regulation of actin filament polymerization	BP	0.0270397	0.179085	TRINITY_DN334634_c0_g1_i2, TRINITY_DN405839_c0_g1_i1, TRINITY_DN473218_c0_g1_i2, TRINITY_DN59397_c0_g1_i1	4	13
GO:0032970	regulation of actin filament-based process	BP	0.0270397	0.179085	TRINITY_DN334634_c0_g1_i2, TRINITY_DN405839_c0_g1_i1, TRINITY_DN473218_c0_g1_i2, TRINITY_DN59397_c0_g1_i1	4	13
GO:0008064	regulation of actin polymerization or depolymerization	BP	0.0270397	0.179085	TRINITY_DN334634_c0_g1_i2, TRINITY_DN405839_c0_g1_i1, TRINITY_DN473218_c0_g1_i2, TRINITY_DN59397_c0_g1_i1	4	13
GO:0090066	regulation of anatomical structure size	BP	0.0270397	0.179085	TRINITY_DN334634_c0_g1_i2, TRINITY_DN405839_c0_g1_i1, TRINITY_DN473218_c0_g1_i2, TRINITY_DN59397_c0_g1_i1	4	13
GO:0008361	regulation of cell size	BP	0.0270397	0.179085	TRINITY_DN334634_c0_g1_i2, TRINITY_DN405839_c0_g1_i1, TRINITY_DN473218_c0_g1_i2, TRINITY_DN59397_c0_g1_i1	4	13
GO:0044087	regulation of cellular component biogenesis	BP	0.0270397	0.179085	TRINITY_DN334634_c0_g1_i2, TRINITY_DN405839_c0_g1_i1, TRINITY_DN473218_c0_g1_i2, TRINITY_DN59397_c0_g1_i1	4	13
GO:0032535	regulation of cellular component size	BP	0.0270397	0.179085	TRINITY_DN334634_c0_g1_i2, TRINITY_DN405839_c0_g1_i1, TRINITY_DN473218_c0_g1_i2, TRINITY_DN59397_c0_g1_i1	4	13
GO:0032271	regulation of protein polymerization	BP	0.0270397	0.179085	TRINITY_DN334634_c0_g1_i2, TRINITY_DN405839_c0_g1_i1, TRINITY_DN473218_c0_g1_i2, TRINITY_DN59397_c0_g1_i1	4	13
GO:0043254	regulation of protein-containing complex assembly	BP	0.0270397	0.179085	TRINITY_DN334634_c0_g1_i2, TRINITY_DN405839_c0_g1_i1, TRINITY_DN473218_c0_g1_i2, TRINITY_DN59397_c0_g1_i1	4	13
GO:1902903	regulation of supramolecular fiber organization	BP	0.0270397	0.179085	TRINITY_DN334634_c0_g1_i2, TRINITY_DN405839_c0_g1_i1, TRINITY_DN473218_c0_g1_i2, TRINITY_DN59397_c0_g1_i1	4	13
GO:1990904	ribonucleoprotein complex	CC	1.32737e-35	1.62562e-33	TRINITY_DN1004_c0_g1_i1, TRINITY_DN1004_c0_g2_i1, TRINITY_DN102252_c0_g2_i1, TRINITY_DN102252_c0_g3_i1, TRINITY_DN102252_c0_g4_i1, TRINITY_DN109695_c0_g1_i1, TRINITY_DN109695_c0_g3_i1, TRINITY_DN14413_c1_g1_i4, TRINITY_DN1483_c0_g1_i1, TRINITY_DN1483_c0_g1_i3, TRINITY_DN1483_c0_g2_i2, TRINITY_DN15026_c0_g2_i1, TRINITY_DN1503_c0_g1_i10, TRINITY_DN1503_c0_g1_i3, TRINITY_DN1503_c0_g1_i8, TRINITY_DN1…	98	298
GO:0022613	ribonucleoprotein complex biogenesis	BP	0.0346233	0.221714	TRINITY_DN3914_c0_g1_i1, TRINITY_DN3914_c0_g2_i2, TRINITY_DN544948_c0_g1_i1	3	8
GO:0032549	ribonucleoside binding	MF	0.0124536	0.0987927	TRINITY_DN337841_c0_g1_i1, TRINITY_DN3402_c0_g1_i3, TRINITY_DN4594_c0_g1_i1, TRINITY_DN53883_c0_g1_i25, TRINITY_DN53883_c0_g1_i7, TRINITY_DN617137_c0_g1_i3	6	16
GO:0009185	ribonucleoside diphosphate metabolic process	BP	0.000632785	0.00746752	TRINITY_DN210033_c0_g1_i2, TRINITY_DN265771_c0_g1_i1, TRINITY_DN336842_c0_g1_i1, TRINITY_DN339402_c0_g1_i1, TRINITY_DN343591_c0_g1_i1, TRINITY_DN404586_c0_g1_i1, TRINITY_DN476606_c0_g1_i1	7	15
GO:0009156	ribonucleoside monophosphate biosynthetic process	BP	0.00243513	0.0244203	TRINITY_DN118217_c0_g1_i4, TRINITY_DN2437_c6_g1_i1, TRINITY_DN30915_c0_g1_i17, TRINITY_DN30915_c0_g1_i6, TRINITY_DN4327_c0_g2_i2, TRINITY_DN4327_c0_g3_i2, TRINITY_DN643029_c0_g1_i1, TRINITY_DN8114_c0_g2_i1	8	28
GO:0009161	ribonucleoside monophosphate metabolic process	BP	6.97875e-06	0.000131299	TRINITY_DN118217_c0_g1_i4, TRINITY_DN210033_c0_g1_i2, TRINITY_DN2437_c6_g1_i1, TRINITY_DN265771_c0_g1_i1, TRINITY_DN30915_c0_g1_i17, TRINITY_DN30915_c0_g1_i6, TRINITY_DN336842_c0_g1_i1, TRINITY_DN339402_c0_g1_i1, TRINITY_DN343591_c0_g1_i1, TRINITY_DN404586_c0_g1_i1, TRINITY_DN4327_c0_g2_i2, TRINITY_DN4327_c0_g3_i2, TRINITY_DN476606_c0_g1_i1, TRINITY_DN643029_c0_g1_i1, TRINITY_DN8114_c0_g2_i1	15	43
GO:0009201	ribonucleoside triphosphate biosynthetic process	BP	0.0016905	0.0178806	TRINITY_DN118217_c0_g1_i4, TRINITY_DN2437_c6_g1_i1, TRINITY_DN30915_c0_g1_i17, TRINITY_DN30915_c0_g1_i6, TRINITY_DN4327_c0_g2_i2, TRINITY_DN4327_c0_g3_i2, TRINITY_DN643029_c0_g1_i1, TRINITY_DN8114_c0_g2_i1	8	27
GO:0009199	ribonucleoside triphosphate metabolic process	BP	6.8614e-06	0.000131299	TRINITY_DN118217_c0_g1_i4, TRINITY_DN210033_c0_g1_i2, TRINITY_DN2437_c6_g1_i1, TRINITY_DN265771_c0_g1_i1, TRINITY_DN30915_c0_g1_i17, TRINITY_DN30915_c0_g1_i6, TRINITY_DN336842_c0_g1_i1, TRINITY_DN339402_c0_g1_i1, TRINITY_DN343591_c0_g1_i1, TRINITY_DN404586_c0_g1_i1, TRINITY_DN4327_c0_g2_i2, TRINITY_DN4327_c0_g3_i2, TRINITY_DN476606_c0_g1_i1, TRINITY_DN643029_c0_g1_i1, TRINITY_DN8114_c0_g2_i1	15	43
GO:0017111	ribonucleoside triphosphate phosphatase activity	MF	3.48016e-13	1.50996e-11	TRINITY_DN118217_c0_g1_i4, TRINITY_DN11994_c0_g1_i4, TRINITY_DN11994_c0_g3_i1, TRINITY_DN1330_c0_g1_i1, TRINITY_DN1330_c0_g1_i10, TRINITY_DN1330_c0_g1_i5, TRINITY_DN14083_c0_g1_i3, TRINITY_DN15494_c0_g1_i1, TRINITY_DN15494_c0_g2_i1, TRINITY_DN2364_c0_g1_i1, TRINITY_DN2364_c0_g1_i2, TRINITY_DN2437_c6_g1_i1, TRINITY_DN26541_c0_g1_i11, TRINITY_DN335860_c0_g1_i1, TRINITY_DN337390_c0_g1_i1, TRINITY_DN…	41	107
GO:0032553	ribonucleotide binding	MF	8.74238e-11	2.85943e-09	TRINITY_DN12359_c0_g3_i1, TRINITY_DN12359_c0_g3_i2, TRINITY_DN1330_c0_g1_i1, TRINITY_DN1330_c0_g1_i10, TRINITY_DN1330_c0_g1_i5, TRINITY_DN137390_c1_g3_i4, TRINITY_DN14083_c0_g1_i3, TRINITY_DN14629_c0_g1_i1, TRINITY_DN16432_c0_g1_i2, TRINITY_DN16432_c0_g2_i1, TRINITY_DN17338_c0_g3_i1, TRINITY_DN17338_c0_g4_i1, TRINITY_DN177204_c0_g1_i1, TRINITY_DN18024_c0_g1_i1, TRINITY_DN19499_c0_g2_i2, TRINITY_D…	81	322
GO:0009260	ribonucleotide biosynthetic process	BP	0.0132533	0.102089	TRINITY_DN118217_c0_g1_i4, TRINITY_DN2437_c6_g1_i1, TRINITY_DN30915_c0_g1_i17, TRINITY_DN30915_c0_g1_i6, TRINITY_DN4327_c0_g2_i2, TRINITY_DN4327_c0_g3_i2, TRINITY_DN643029_c0_g1_i1, TRINITY_DN8114_c0_g2_i1	8	34
GO:0009259	ribonucleotide metabolic process	BP	2.81568e-05	0.000486678	TRINITY_DN118217_c0_g1_i4, TRINITY_DN1295_c1_g1_i5, TRINITY_DN1295_c1_g1_i6, TRINITY_DN210033_c0_g1_i2, TRINITY_DN2437_c6_g1_i1, TRINITY_DN265771_c0_g1_i1, TRINITY_DN30915_c0_g1_i17, TRINITY_DN30915_c0_g1_i6, TRINITY_DN336842_c0_g1_i1, TRINITY_DN339402_c0_g1_i1, TRINITY_DN343591_c0_g1_i1, TRINITY_DN404586_c0_g1_i1, TRINITY_DN4327_c0_g2_i2, TRINITY_DN4327_c0_g3_i2, TRINITY_DN476606_c0_g1_i1, TRINI…	17	55
GO:0046390	ribose phosphate biosynthetic process	BP	0.0132533	0.102089	TRINITY_DN118217_c0_g1_i4, TRINITY_DN2437_c6_g1_i1, TRINITY_DN30915_c0_g1_i17, TRINITY_DN30915_c0_g1_i6, TRINITY_DN4327_c0_g2_i2, TRINITY_DN4327_c0_g3_i2, TRINITY_DN643029_c0_g1_i1, TRINITY_DN8114_c0_g2_i1	8	34
GO:0019693	ribose phosphate metabolic process	BP	3.68637e-05	0.000622001	TRINITY_DN118217_c0_g1_i4, TRINITY_DN1295_c1_g1_i5, TRINITY_DN1295_c1_g1_i6, TRINITY_DN210033_c0_g1_i2, TRINITY_DN2437_c6_g1_i1, TRINITY_DN265771_c0_g1_i1, TRINITY_DN30915_c0_g1_i17, TRINITY_DN30915_c0_g1_i6, TRINITY_DN336842_c0_g1_i1, TRINITY_DN339402_c0_g1_i1, TRINITY_DN343591_c0_g1_i1, TRINITY_DN404586_c0_g1_i1, TRINITY_DN4327_c0_g2_i2, TRINITY_DN4327_c0_g3_i2, TRINITY_DN476606_c0_g1_i1, TRINI…	17	56
GO:0005840	ribosome	CC	4.82157e-38	1.28133e-35	TRINITY_DN1004_c0_g1_i1, TRINITY_DN1004_c0_g2_i1, TRINITY_DN102252_c0_g2_i1, TRINITY_DN102252_c0_g3_i1, TRINITY_DN102252_c0_g4_i1, TRINITY_DN109695_c0_g1_i1, TRINITY_DN109695_c0_g3_i1, TRINITY_DN14413_c1_g1_i4, TRINITY_DN1483_c0_g1_i1, TRINITY_DN1483_c0_g1_i3, TRINITY_DN1483_c0_g2_i2, TRINITY_DN15026_c0_g2_i1, TRINITY_DN1503_c0_g1_i10, TRINITY_DN1503_c0_g1_i3, TRINITY_DN1503_c0_g1_i8, TRINITY_DN1…	95	269
GO:0042254	ribosome biogenesis	BP	0.0199262	0.143604	TRINITY_DN3914_c0_g1_i1, TRINITY_DN3914_c0_g2_i2, TRINITY_DN544948_c0_g1_i1	3	7
GO:0003723	RNA binding	MF	2.23527e-07	4.75218e-06	TRINITY_DN103792_c0_g1_i1, TRINITY_DN109695_c0_g1_i1, TRINITY_DN109695_c0_g3_i1, TRINITY_DN128390_c0_g1_i1, TRINITY_DN135364_c1_g1_i1, TRINITY_DN1503_c0_g1_i10, TRINITY_DN1503_c0_g1_i3, TRINITY_DN1664_c0_g1_i1, TRINITY_DN192969_c0_g2_i1, TRINITY_DN209824_c0_g1_i1, TRINITY_DN25627_c0_g1_i1, TRINITY_DN2567_c0_g1_i1, TRINITY_DN261743_c0_g1_i1, TRINITY_DN267184_c0_g1_i1, TRINITY_DN269071_c0_g1_i1, TR…	43	179
GO:0016070	RNA metabolic process	BP	0.000229105	0.00308277	TRINITY_DN103792_c0_g1_i1, TRINITY_DN1053_c0_g1_i1, TRINITY_DN125842_c0_g1_i2, TRINITY_DN135364_c1_g1_i1, TRINITY_DN17029_c0_g1_i1, TRINITY_DN18024_c0_g1_i1, TRINITY_DN209581_c0_g1_i1, TRINITY_DN209581_c0_g1_i2, TRINITY_DN209824_c0_g1_i1, TRINITY_DN22164_c0_g1_i1, TRINITY_DN22749_c2_g1_i4, TRINITY_DN265578_c0_g1_i1, TRINITY_DN267184_c0_g1_i1, TRINITY_DN334520_c0_g1_i1, TRINITY_DN335069_c0_g1_i2, …	54	300
GO:0097747	RNA polymerase activity	MF	0.00347341	0.0343142	TRINITY_DN103792_c0_g1_i1, TRINITY_DN125842_c0_g1_i2, TRINITY_DN17029_c0_g1_i1, TRINITY_DN264767_c0_g1_i2, TRINITY_DN335069_c0_g1_i2, TRINITY_DN341781_c0_g1_i1, TRINITY_DN403586_c0_g1_i1, TRINITY_DN47145_c0_g1_i2, TRINITY_DN50797_c0_g1_i1, TRINITY_DN545820_c0_g1_i1, TRINITY_DN74388_c0_g1_i2, TRINITY_DN77393_c1_g2_i2, TRINITY_DN85838_c0_g1_i1, TRINITY_DN88449_c0_g1_i1, TRINITY_DN9686_c0_g1_i10, TR…	16	63
GO:0006396	RNA processing	BP	0.00587998	0.0548282	TRINITY_DN1053_c0_g1_i1, TRINITY_DN135364_c1_g1_i1, TRINITY_DN209824_c0_g1_i1, TRINITY_DN265578_c0_g1_i1, TRINITY_DN267184_c0_g1_i1, TRINITY_DN334520_c0_g1_i1, TRINITY_DN339322_c0_g1_i1, TRINITY_DN40390_c0_g1_i2, TRINITY_DN472178_c0_g1_i1, TRINITY_DN473367_c0_g1_i1, TRINITY_DN475569_c0_g1_i1, TRINITY_DN476196_c0_g1_i1, TRINITY_DN50065_c1_g2_i1, TRINITY_DN542801_c0_g1_i1, TRINITY_DN563597_c0_g1_i1…	22	118
GO:0000375	RNA splicing, via transesterification reactions	BP	0.0431156	0.262653	TRINITY_DN40390_c0_g1_i2, TRINITY_DN472178_c0_g1_i1, TRINITY_DN616307_c0_g1_i1, TRINITY_DN617844_c0_g1_i1	4	13
GO:0000377	RNA splicing, via transesterification reactions with bulged adenosine as nucleophile	BP	0.0431156	0.262653	TRINITY_DN40390_c0_g1_i2, TRINITY_DN472178_c0_g1_i1, TRINITY_DN616307_c0_g1_i1, TRINITY_DN617844_c0_g1_i1	4	13
GO:0003968	RNA-dependent RNA polymerase activity	MF	0.0211044	0.150807	TRINITY_DN103792_c0_g1_i1, TRINITY_DN264767_c0_g1_i2, TRINITY_DN545820_c0_g1_i1, TRINITY_DN9686_c0_g1_i10, TRINITY_DN9686_c0_g1_i14	5	12
GO:0019843	rRNA binding	MF	1.2607e-05	0.000231056	TRINITY_DN1503_c0_g1_i10, TRINITY_DN1503_c0_g1_i3, TRINITY_DN192969_c0_g2_i1, TRINITY_DN25627_c0_g1_i1, TRINITY_DN2567_c0_g1_i1, TRINITY_DN261743_c0_g1_i1, TRINITY_DN3098_c0_g1_i2, TRINITY_DN340040_c0_g1_i1, TRINITY_DN47145_c0_g1_i2, TRINITY_DN476196_c0_g1_i1, TRINITY_DN614083_c0_g1_i1, TRINITY_DN615668_c0_g1_i1, TRINITY_DN621536_c0_g1_i1, TRINITY_DN64203_c0_g1_i1, TRINITY_DN64313_c0_g1_i2, TRINI…	16	54
GO:0016072	rRNA metabolic process	BP	0.00208307	0.0214981	TRINITY_DN265578_c0_g1_i1, TRINITY_DN334520_c0_g1_i1, TRINITY_DN473367_c0_g1_i1, TRINITY_DN476196_c0_g1_i1, TRINITY_DN50065_c1_g2_i1, TRINITY_DN542801_c0_g1_i1, TRINITY_DN614083_c0_g1_i1, TRINITY_DN615668_c0_g1_i1, TRINITY_DN621536_c0_g1_i1, TRINITY_DN64313_c0_g1_i2	10	38
GO:0006364	rRNA processing	BP	0.00208307	0.0214981	TRINITY_DN265578_c0_g1_i1, TRINITY_DN334520_c0_g1_i1, TRINITY_DN473367_c0_g1_i1, TRINITY_DN476196_c0_g1_i1, TRINITY_DN50065_c1_g2_i1, TRINITY_DN542801_c0_g1_i1, TRINITY_DN614083_c0_g1_i1, TRINITY_DN615668_c0_g1_i1, TRINITY_DN621536_c0_g1_i1, TRINITY_DN64313_c0_g1_i2	10	38
GO:0004185	serine-type carboxypeptidase activity	MF	0.0192968	0.140496	TRINITY_DN472587_c0_g1_i1, TRINITY_DN614658_c0_g1_i1	2	3
GO:0009002	serine-type D-Ala-D-Ala carboxypeptidase activity	MF	0.0192968	0.140496	TRINITY_DN472587_c0_g1_i1, TRINITY_DN614658_c0_g1_i1	2	3
GO:0070008	serine-type exopeptidase activity	MF	0.0192968	0.140496	TRINITY_DN472587_c0_g1_i1, TRINITY_DN614658_c0_g1_i1	2	3
GO:0036094	small molecule binding	MF	4.36098e-10	1.23619e-08	TRINITY_DN108653_c1_g1_i1, TRINITY_DN12359_c0_g3_i1, TRINITY_DN12359_c0_g3_i2, TRINITY_DN125706_c0_g1_i1, TRINITY_DN1330_c0_g1_i1, TRINITY_DN1330_c0_g1_i10, TRINITY_DN1330_c0_g1_i5, TRINITY_DN13617_c1_g2_i1, TRINITY_DN137390_c1_g3_i4, TRINITY_DN14083_c0_g1_i3, TRINITY_DN14629_c0_g1_i1, TRINITY_DN16432_c0_g1_i2, TRINITY_DN16432_c0_g2_i1, TRINITY_DN17338_c0_g3_i1, TRINITY_DN17338_c0_g4_i1, TRINITY_…	94	406
GO:0044281	small molecule metabolic process	BP	7.23401e-06	0.000134908	TRINITY_DN107225_c0_g1_i2, TRINITY_DN118217_c0_g1_i4, TRINITY_DN118296_c0_g2_i1, TRINITY_DN125297_c2_g1_i1, TRINITY_DN1295_c1_g1_i5, TRINITY_DN1295_c1_g1_i6, TRINITY_DN18024_c0_g1_i1, TRINITY_DN20807_c0_g1_i7, TRINITY_DN209581_c0_g1_i1, TRINITY_DN209581_c0_g1_i2, TRINITY_DN210033_c0_g1_i2, TRINITY_DN21342_c0_g1_i1, TRINITY_DN22862_c0_g1_i1, TRINITY_DN24216_c0_g1_i1, TRINITY_DN24216_c0_g1_i7, TRIN…	49	220
GO:0003735	structural constituent of ribosome	MF	7.88239e-38	1.6758e-35	TRINITY_DN1004_c0_g1_i1, TRINITY_DN1004_c0_g2_i1, TRINITY_DN102252_c0_g2_i1, TRINITY_DN102252_c0_g3_i1, TRINITY_DN102252_c0_g4_i1, TRINITY_DN109695_c0_g1_i1, TRINITY_DN109695_c0_g3_i1, TRINITY_DN14413_c1_g1_i4, TRINITY_DN1483_c0_g1_i1, TRINITY_DN1483_c0_g1_i3, TRINITY_DN1483_c0_g2_i2, TRINITY_DN15026_c0_g2_i1, TRINITY_DN1503_c0_g1_i10, TRINITY_DN1503_c0_g1_i3, TRINITY_DN1503_c0_g1_i8, TRINITY_DN1…	96	275
GO:0005198	structural molecule activity	MF	8.73587e-34	9.28623e-32	TRINITY_DN1004_c0_g1_i1, TRINITY_DN1004_c0_g2_i1, TRINITY_DN102252_c0_g2_i1, TRINITY_DN102252_c0_g3_i1, TRINITY_DN102252_c0_g4_i1, TRINITY_DN109695_c0_g1_i1, TRINITY_DN109695_c0_g3_i1, TRINITY_DN14413_c1_g1_i4, TRINITY_DN1483_c0_g1_i1, TRINITY_DN1483_c0_g1_i3, TRINITY_DN1483_c0_g2_i2, TRINITY_DN15026_c0_g2_i1, TRINITY_DN1503_c0_g1_i10, TRINITY_DN1503_c0_g1_i3, TRINITY_DN1503_c0_g1_i8, TRINITY_DN1…	98	305
GO:0004784	superoxide dismutase activity	MF	0.011643	0.0955711	TRINITY_DN10611_c0_g1_i1, TRINITY_DN521_c0_g2_i1, TRINITY_DN543341_c0_g1_i1	3	7
GO:0006801	superoxide metabolic process	BP	0.0431165	0.262653	TRINITY_DN10611_c0_g1_i1, TRINITY_DN521_c0_g2_i1, TRINITY_DN543341_c0_g1_i1	3	10
GO:0099080	supramolecular complex	CC	0.00353471	0.0343142	TRINITY_DN266178_c0_g1_i1, TRINITY_DN4942_c0_g1_i1, TRINITY_DN75105_c0_g1_i1	3	6
GO:0099512	supramolecular fiber	CC	0.00353471	0.0343142	TRINITY_DN266178_c0_g1_i1, TRINITY_DN4942_c0_g1_i1, TRINITY_DN75105_c0_g1_i1	3	6
GO:0099081	supramolecular polymer	CC	0.00353471	0.0343142	TRINITY_DN266178_c0_g1_i1, TRINITY_DN4942_c0_g1_i1, TRINITY_DN75105_c0_g1_i1	3	6
GO:0016740	transferase activity	MF	0.00106947	0.0119668	TRINITY_DN103792_c0_g1_i1, TRINITY_DN1038_c0_g1_i5, TRINITY_DN104067_c0_g1_i2, TRINITY_DN118296_c0_g2_i1, TRINITY_DN1202_c0_g1_i2, TRINITY_DN1202_c0_g2_i1, TRINITY_DN1202_c0_g3_i1, TRINITY_DN1202_c0_g3_i2, TRINITY_DN122302_c0_g1_i3, TRINITY_DN122302_c0_g2_i2, TRINITY_DN124788_c0_g2_i2, TRINITY_DN125842_c0_g1_i2, TRINITY_DN125891_c0_g1_i1, TRINITY_DN17029_c0_g1_i1, TRINITY_DN17044_c0_g1_i4, TRINIT…	69	398
GO:0016772	transferase activity, transferring phosphorus-containing groups	MF	0.0019712	0.0206442	TRINITY_DN103792_c0_g1_i1, TRINITY_DN1202_c0_g1_i2, TRINITY_DN1202_c0_g2_i1, TRINITY_DN1202_c0_g3_i1, TRINITY_DN1202_c0_g3_i2, TRINITY_DN122302_c0_g1_i3, TRINITY_DN122302_c0_g2_i2, TRINITY_DN124788_c0_g2_i2, TRINITY_DN125842_c0_g1_i2, TRINITY_DN17029_c0_g1_i1, TRINITY_DN210033_c0_g1_i2, TRINITY_DN21581_c0_g1_i1, TRINITY_DN252070_c0_g1_i2, TRINITY_DN264767_c0_g1_i2, TRINITY_DN265771_c0_g1_i1, TRIN…	38	193
GO:0006412	translation	BP	1.40923e-38	5.99204e-36	TRINITY_DN1004_c0_g1_i1, TRINITY_DN1004_c0_g2_i1, TRINITY_DN102252_c0_g2_i1, TRINITY_DN102252_c0_g3_i1, TRINITY_DN102252_c0_g4_i1, TRINITY_DN109695_c0_g1_i1, TRINITY_DN109695_c0_g3_i1, TRINITY_DN14413_c1_g1_i4, TRINITY_DN1483_c0_g1_i1, TRINITY_DN1483_c0_g1_i3, TRINITY_DN1483_c0_g2_i2, TRINITY_DN15026_c0_g2_i1, TRINITY_DN1503_c0_g1_i10, TRINITY_DN1503_c0_g1_i3, TRINITY_DN1503_c0_g1_i8, TRINITY_DN1…	96	270
GO:0003746	translation elongation factor activity	MF	0.0354262	0.225497	TRINITY_DN1664_c0_g1_i1, TRINITY_DN269071_c0_g1_i1, TRINITY_DN405187_c0_g1_i1, TRINITY_DN615560_c0_g1_i1	4	13
GO:0006414	translational elongation	BP	0.049144	0.292662	TRINITY_DN1664_c0_g1_i1, TRINITY_DN269071_c0_g1_i1, TRINITY_DN405187_c0_g1_i1, TRINITY_DN615560_c0_g1_i1	4	14
GO:0055085	transmembrane transport	BP	5.25559e-05	0.000846469	TRINITY_DN116981_c0_g1_i1, TRINITY_DN118217_c0_g1_i4, TRINITY_DN1209_c0_g1_i1, TRINITY_DN12359_c0_g3_i1, TRINITY_DN12359_c0_g3_i2, TRINITY_DN15376_c0_g1_i2, TRINITY_DN15494_c0_g1_i1, TRINITY_DN15494_c0_g2_i1, TRINITY_DN18945_c2_g1_i1, TRINITY_DN197145_c0_g1_i4, TRINITY_DN19917_c0_g1_i2, TRINITY_DN20106_c0_g1_i2, TRINITY_DN21964_c0_g2_i2, TRINITY_DN23288_c0_g1_i1, TRINITY_DN2364_c0_g1_i1, TRINITY_…	73	397
GO:0022857	transmembrane transporter activity	MF	0.0102707	0.0859664	TRINITY_DN116981_c0_g1_i1, TRINITY_DN118217_c0_g1_i4, TRINITY_DN11994_c0_g1_i4, TRINITY_DN11994_c0_g3_i1, TRINITY_DN1209_c0_g1_i1, TRINITY_DN14921_c2_g1_i1, TRINITY_DN15376_c0_g1_i2, TRINITY_DN15494_c0_g1_i1, TRINITY_DN15494_c0_g2_i1, TRINITY_DN18931_c1_g2_i2, TRINITY_DN18945_c2_g1_i1, TRINITY_DN197145_c0_g1_i4, TRINITY_DN20106_c0_g1_i2, TRINITY_DN21964_c0_g2_i2, TRINITY_DN23288_c0_g1_i1, TRINITY…	62	403
GO:0006810	transport	BP	4.27282e-05	0.000709689	TRINITY_DN107040_c1_g2_i6, TRINITY_DN116981_c0_g1_i1, TRINITY_DN118217_c0_g1_i4, TRINITY_DN1209_c0_g1_i1, TRINITY_DN12359_c0_g3_i1, TRINITY_DN12359_c0_g3_i2, TRINITY_DN12562_c0_g1_i1, TRINITY_DN129217_c1_g1_i1, TRINITY_DN13581_c0_g1_i1, TRINITY_DN13581_c0_g1_i2, TRINITY_DN13581_c0_g1_i5, TRINITY_DN14073_c0_g1_i1, TRINITY_DN14073_c0_g2_i2, TRINITY_DN14633_c0_g1_i2, TRINITY_DN14921_c2_g1_i1, TRINIT…	106	640
GO:0005215	transporter activity	MF	0.0102657	0.0859664	TRINITY_DN116981_c0_g1_i1, TRINITY_DN118217_c0_g1_i4, TRINITY_DN11994_c0_g1_i4, TRINITY_DN11994_c0_g3_i1, TRINITY_DN1209_c0_g1_i1, TRINITY_DN14921_c2_g1_i1, TRINITY_DN15376_c0_g1_i2, TRINITY_DN15494_c0_g1_i1, TRINITY_DN15494_c0_g2_i1, TRINITY_DN18931_c1_g2_i2, TRINITY_DN18945_c2_g1_i1, TRINITY_DN197145_c0_g1_i4, TRINITY_DN20106_c0_g1_i2, TRINITY_DN21964_c0_g2_i2, TRINITY_DN23288_c0_g1_i1, TRINITY…	63	411
GO:0043039	tRNA aminoacylation	BP	0.00794276	0.0709509	TRINITY_DN18024_c0_g1_i1, TRINITY_DN209581_c0_g1_i1, TRINITY_DN209581_c0_g1_i2, TRINITY_DN406886_c0_g1_i1, TRINITY_DN4532_c1_g1_i1, TRINITY_DN478964_c0_g1_i1, TRINITY_DN614017_c0_g1_i1, TRINITY_DN65487_c0_g2_i2, TRINITY_DN65487_c0_g2_i3, TRINITY_DN67913_c0_g1_i1, TRINITY_DN7521_c0_g3_i1, TRINITY_DN80380_c0_g2_i1	12	46
GO:0006418	tRNA aminoacylation for protein translation	BP	0.0489016	0.292036	TRINITY_DN18024_c0_g1_i1, TRINITY_DN209581_c0_g1_i1, TRINITY_DN209581_c0_g1_i2, TRINITY_DN406886_c0_g1_i1, TRINITY_DN4532_c1_g1_i1, TRINITY_DN478964_c0_g1_i1, TRINITY_DN614017_c0_g1_i1, TRINITY_DN67913_c0_g1_i1, TRINITY_DN7521_c0_g3_i1	9	40
GO:0000049	tRNA binding	MF	0.0074811	0.0676801	TRINITY_DN65487_c0_g2_i2, TRINITY_DN65487_c0_g2_i3, TRINITY_DN7521_c0_g3_i1, TRINITY_DN80380_c0_g2_i1	4	7
GO:0006399	tRNA metabolic process	BP	0.00329989	0.032937	TRINITY_DN18024_c0_g1_i1, TRINITY_DN209581_c0_g1_i1, TRINITY_DN209581_c0_g1_i2, TRINITY_DN406886_c0_g1_i1, TRINITY_DN4532_c1_g1_i1, TRINITY_DN478964_c0_g1_i1, TRINITY_DN563597_c0_g1_i1, TRINITY_DN614017_c0_g1_i1, TRINITY_DN625754_c0_g1_i1, TRINITY_DN65487_c0_g2_i2, TRINITY_DN65487_c0_g2_i3, TRINITY_DN67913_c0_g1_i1, TRINITY_DN7521_c0_g3_i1, TRINITY_DN80380_c0_g2_i1	14	54
GO:0006511	ubiquitin-dependent protein catabolic process	BP	0.000123655	0.00182563	TRINITY_DN1041_c0_g1_i5, TRINITY_DN2995_c0_g2_i2, TRINITY_DN477459_c0_g1_i1, TRINITY_DN56471_c0_g1_i1, TRINITY_DN619663_c0_g1_i1, TRINITY_DN6406_c0_g1_i1, TRINITY_DN6406_c0_g2_i1, TRINITY_DN8963_c0_g1_i1, TRINITY_DN8963_c0_g2_i1, TRINITY_DN9262_c0_g1_i19, TRINITY_DN9262_c0_g1_i5	11	33
GO:0071568	UFM1 transferase activity	MF	0.0474507	0.28417	TRINITY_DN104067_c0_g1_i2, TRINITY_DN118296_c0_g2_i1	2	4
GO:0051082	unfolded protein binding	MF	0.000128173	0.00187928	TRINITY_DN1330_c0_g1_i1, TRINITY_DN1330_c0_g1_i10, TRINITY_DN1330_c0_g1_i5, TRINITY_DN14083_c0_g1_i3, TRINITY_DN16010_c0_g1_i6, TRINITY_DN337390_c0_g1_i1, TRINITY_DN337390_c0_g1_i2, TRINITY_DN34851_c0_g1_i1, TRINITY_DN405136_c0_g1_i1, TRINITY_DN47817_c0_g1_i1, TRINITY_DN55939_c0_g1_i1, TRINITY_DN613765_c0_g1_i9, TRINITY_DN7085_c0_g1_i1, TRINITY_DN7085_c0_g1_i4, TRINITY_DN7085_c0_g3_i1	15	46
GO:0071203	WASH complex	CC	0.0167405	0.124878	TRINITY_DN46364_c0_g1_i11, TRINITY_DN46364_c0_g1_i2, TRINITY_DN61502_c0_g1_i1	3	5

## Sheet: BALLENA SOUND
category	term	ontology	over_represented_pvalue	over_represented_FDR	gene_ids	numDEInCat	numInCat
GO:0030234	enzyme regulator activity	MF	1.85438e-05	0.0131414	TRINITY_DN1964_c0_g1_i1, TRINITY_DN1964_c0_g1_i2, TRINITY_DN1964_c0_g1_i5, TRINITY_DN3129_c1_g1_i14, TRINITY_DN473522_c0_g1_i1, TRINITY_DN90717_c0_g1_i1	6	111
GO:0030414	peptidase inhibitor activity	MF	1.8194e-05	0.0131414	TRINITY_DN1964_c0_g1_i1, TRINITY_DN1964_c0_g1_i2, TRINITY_DN1964_c0_g1_i5, TRINITY_DN3129_c1_g1_i14	4	31
GO:0061134	peptidase regulator activity	MF	1.8194e-05	0.0131414	TRINITY_DN1964_c0_g1_i1, TRINITY_DN1964_c0_g1_i2, TRINITY_DN1964_c0_g1_i5, TRINITY_DN3129_c1_g1_i14	4	31
GO:0004857	enzyme inhibitor activity	MF	6.42783e-05	0.0341639	TRINITY_DN1964_c0_g1_i1, TRINITY_DN1964_c0_g1_i2, TRINITY_DN1964_c0_g1_i5, TRINITY_DN3129_c1_g1_i14	4	43
GO:0015977	carbon fixation	BP	0.000411539	0.12499	TRINITY_DN1187_c0_g1_i24, TRINITY_DN22852_c0_g1_i9	2	6
GO:0098772	molecular function regulator activity	MF	0.000305108	0.12499	TRINITY_DN1964_c0_g1_i1, TRINITY_DN1964_c0_g1_i2, TRINITY_DN1964_c0_g1_i5, TRINITY_DN3129_c1_g1_i14, TRINITY_DN473522_c0_g1_i1, TRINITY_DN90717_c0_g1_i1	6	197
GO:0016984	ribulose-bisphosphate carboxylase activity	MF	0.000411539	0.12499	TRINITY_DN1187_c0_g1_i24, TRINITY_DN22852_c0_g1_i9	2	6
GO:0030976	thiamine pyrophosphate binding	MF	0.000657518	0.174735	TRINITY_DN125706_c0_g1_i1, TRINITY_DN213095_c0_g2_i1	2	8
GO:0019842	vitamin binding	MF	0.00216714	0.511926	TRINITY_DN125706_c0_g1_i1, TRINITY_DN213095_c0_g2_i1	2	15
GO:0016830	carbon-carbon lyase activity	MF	0.00320121	0.567149	TRINITY_DN1187_c0_g1_i24, TRINITY_DN22852_c0_g1_i9	2	17
GO:0016831	carboxy-lyase activity	MF	0.00320121	0.567149	TRINITY_DN1187_c0_g1_i24, TRINITY_DN22852_c0_g1_i9	2	17
GO:0005576	extracellular region	CC	0.00275911	0.567149	TRINITY_DN1964_c0_g1_i1, TRINITY_DN1964_c0_g1_i2, TRINITY_DN1964_c0_g1_i5, TRINITY_DN3129_c1_g1_i14	4	118
GO:0016151	nickel cation binding	MF	0.00348057	0.569208	TRINITY_DN473522_c0_g1_i1	1	1
GO:0016730	oxidoreductase activity, acting on iron-sulfur proteins as donors	MF	0.00526223	0.780408	TRINITY_DN99874_c0_g1_i1	1	1
GO:0016903	oxidoreductase activity, acting on the aldehyde or oxo group of donors	MF	0.00587325	0.780408	TRINITY_DN125706_c0_g1_i1, TRINITY_DN213095_c0_g2_i1	2	24
GO:1901681	sulfur compound binding	MF	0.00559431	0.780408	TRINITY_DN125706_c0_g1_i1, TRINITY_DN213095_c0_g2_i1	2	23
GO:0000774	adenyl-nucleotide exchange factor activity	MF	0.0308773	1	TRINITY_DN90717_c0_g1_i1	1	7
GO:0043169	cation binding	MF	0.0247666	1	TRINITY_DN125706_c0_g1_i1, TRINITY_DN14919_c0_g1_i29, TRINITY_DN213095_c0_g2_i1, TRINITY_DN2845_c3_g1_i2, TRINITY_DN473522_c0_g1_i1	5	344
GO:0005575	cellular_component	CC	0.0416787	1	TRINITY_DN14921_c2_g1_i1, TRINITY_DN18931_c1_g2_i2, TRINITY_DN1964_c0_g1_i1, TRINITY_DN1964_c0_g1_i2, TRINITY_DN1964_c0_g1_i5, TRINITY_DN2948_c6_g1_i8, TRINITY_DN30915_c0_g1_i6, TRINITY_DN3129_c1_g1_i14, TRINITY_DN3592_c0_g1_i12, TRINITY_DN473522_c0_g1_i1, TRINITY_DN5094_c0_g1_i4, TRINITY_DN62581_c1_g1_i2, TRINITY_DN8536_c0_g1_i1, TRINITY_DN98312_c0_g2_i1	14	1681
GO:0042802	identical protein binding	MF	0.0459307	1	TRINITY_DN90717_c0_g1_i1	1	10
GO:0005315	inorganic phosphate transmembrane transporter activity	MF	0.0298792	1	TRINITY_DN14921_c2_g1_i1	1	6
GO:0120009	intermembrane lipid transfer	BP	0.0262067	1	TRINITY_DN62581_c1_g1_i2	1	5
GO:0120013	lipid transfer activity	MF	0.0262067	1	TRINITY_DN62581_c1_g1_i2	1	5
GO:0005319	lipid transporter activity	MF	0.0373162	1	TRINITY_DN62581_c1_g1_i2	1	8
GO:0016829	lyase activity	MF	0.0163177	1	TRINITY_DN1187_c0_g1_i24, TRINITY_DN22852_c0_g1_i9	2	39
GO:0016020	membrane	CC	0.0474117	1	TRINITY_DN14921_c2_g1_i1, TRINITY_DN18931_c1_g2_i2, TRINITY_DN2948_c6_g1_i8, TRINITY_DN3592_c0_g1_i12, TRINITY_DN473522_c0_g1_i1, TRINITY_DN5094_c0_g1_i4, TRINITY_DN98312_c0_g2_i1	7	675
GO:0006811	monoatomic ion transport	BP	0.0218233	1	TRINITY_DN14921_c2_g1_i1, TRINITY_DN18931_c1_g2_i2, TRINITY_DN2948_c6_g1_i8, TRINITY_DN30915_c0_g1_i6	4	214
GO:0042597	periplasmic space	CC	0.021019	1	TRINITY_DN8536_c0_g1_i1	1	4
GO:0006817	phosphate ion transport	BP	0.0394341	1	TRINITY_DN14921_c2_g1_i1	1	8
GO:0042803	protein homodimerization activity	MF	0.0308773	1	TRINITY_DN90717_c0_g1_i1	1	7
GO:0051087	protein-folding chaperone binding	MF	0.0405022	1	TRINITY_DN90717_c0_g1_i1	1	9

## Sheet: CHOISEUL BAY
category	term	ontology	over_represented_pvalue	over_represented_FDR	gene_ids	numDEInCat	numInCat
GO:0034062	5'-3' RNA polymerase activity	MF	0.00220353	0.0228522	TRINITY_DN103792_c0_g1_i1, TRINITY_DN125842_c0_g1_i2, TRINITY_DN17029_c0_g1_i1, TRINITY_DN264767_c0_g1_i2, TRINITY_DN335069_c0_g1_i2, TRINITY_DN341781_c0_g1_i1, TRINITY_DN403586_c0_g1_i1, TRINITY_DN47145_c0_g1_i2, TRINITY_DN50797_c0_g1_i1, TRINITY_DN545820_c0_g1_i1, TRINITY_DN74388_c0_g1_i2, TRINITY_DN77393_c1_g2_i2, TRINITY_DN85838_c0_g1_i1, TRINITY_DN88449_c0_g1_i1, TRINITY_DN9686_c0_g1_i10, TR…	16	63
GO:0003872	6-phosphofructokinase activity	MF	0.00719291	0.0616618	TRINITY_DN265771_c0_g1_i1, TRINITY_DN339402_c0_g1_i1, TRINITY_DN343591_c0_g1_i1, TRINITY_DN404586_c0_g1_i1	4	8
GO:0140359	ABC-type transporter activity	MF	0.00288093	0.0287552	TRINITY_DN12359_c0_g3_i1, TRINITY_DN12359_c0_g3_i2, TRINITY_DN19917_c0_g1_i2, TRINITY_DN266379_c0_g1_i1, TRINITY_DN29241_c0_g1_i1, TRINITY_DN32547_c0_g1_i1, TRINITY_DN473253_c0_g1_i1, TRINITY_DN543727_c0_g1_i1, TRINITY_DN57341_c2_g1_i2, TRINITY_DN68564_c0_g1_i2, TRINITY_DN75330_c0_g2_i5, TRINITY_DN77888_c0_g1_i12, TRINITY_DN77888_c0_g1_i9, TRINITY_DN8874_c0_g1_i1, TRINITY_DN8874_c0_g2_i1	15	57
GO:0022853	active monoatomic ion transmembrane transporter activity	MF	1.61801e-11	5.46016e-10	TRINITY_DN118217_c0_g1_i4, TRINITY_DN11994_c0_g1_i4, TRINITY_DN11994_c0_g3_i1, TRINITY_DN15494_c0_g1_i1, TRINITY_DN15494_c0_g2_i1, TRINITY_DN2364_c0_g1_i1, TRINITY_DN2364_c0_g1_i2, TRINITY_DN2437_c6_g1_i1, TRINITY_DN335860_c0_g1_i1, TRINITY_DN341952_c0_g1_i1, TRINITY_DN405629_c0_g1_i1, TRINITY_DN473883_c0_g1_i1, TRINITY_DN613741_c0_g1_i1, TRINITY_DN643029_c0_g1_i1, TRINITY_DN65487_c0_g2_i2, TRINI…	24	54
GO:0022804	active transmembrane transporter activity	MF	1.16321e-09	2.97951e-08	TRINITY_DN118217_c0_g1_i4, TRINITY_DN11994_c0_g1_i4, TRINITY_DN11994_c0_g3_i1, TRINITY_DN15494_c0_g1_i1, TRINITY_DN15494_c0_g2_i1, TRINITY_DN18945_c2_g1_i1, TRINITY_DN21964_c0_g2_i2, TRINITY_DN23288_c0_g1_i1, TRINITY_DN2364_c0_g1_i1, TRINITY_DN2364_c0_g1_i2, TRINITY_DN2437_c6_g1_i1, TRINITY_DN335860_c0_g1_i1, TRINITY_DN341952_c0_g1_i1, TRINITY_DN403155_c0_g1_i1, TRINITY_DN405629_c0_g1_i1, TRINITY…	33	99
GO:0046912	acyltransferase activity, acyl groups converted into alkyl on transfer	MF	0.00794179	0.0678083	TRINITY_DN390_c1_g1_i1, TRINITY_DN59415_c0_g1_i1, TRINITY_DN8453_c0_g1_i1, TRINITY_DN9946_c0_g2_i1, TRINITY_DN9967_c0_g2_i1	5	14
GO:0030554	adenyl nucleotide binding	MF	1.5109e-10	4.34077e-09	TRINITY_DN12359_c0_g3_i1, TRINITY_DN12359_c0_g3_i2, TRINITY_DN1330_c0_g1_i1, TRINITY_DN1330_c0_g1_i10, TRINITY_DN1330_c0_g1_i5, TRINITY_DN137390_c1_g3_i4, TRINITY_DN14083_c0_g1_i3, TRINITY_DN14629_c0_g1_i1, TRINITY_DN16432_c0_g1_i2, TRINITY_DN16432_c0_g2_i1, TRINITY_DN17338_c0_g3_i1, TRINITY_DN17338_c0_g4_i1, TRINITY_DN177204_c0_g1_i1, TRINITY_DN18024_c0_g1_i1, TRINITY_DN19499_c0_g2_i2, TRINITY_D…	75	307
GO:0032559	adenyl ribonucleotide binding	MF	4.76527e-11	1.51208e-09	TRINITY_DN12359_c0_g3_i1, TRINITY_DN12359_c0_g3_i2, TRINITY_DN1330_c0_g1_i1, TRINITY_DN1330_c0_g1_i10, TRINITY_DN1330_c0_g1_i5, TRINITY_DN137390_c1_g3_i4, TRINITY_DN14083_c0_g1_i3, TRINITY_DN14629_c0_g1_i1, TRINITY_DN16432_c0_g1_i2, TRINITY_DN16432_c0_g2_i1, TRINITY_DN17338_c0_g3_i1, TRINITY_DN17338_c0_g4_i1, TRINITY_DN177204_c0_g1_i1, TRINITY_DN18024_c0_g1_i1, TRINITY_DN19499_c0_g2_i2, TRINITY_D…	75	300
GO:0004017	adenylate kinase activity	MF	0.047749	0.276606	TRINITY_DN122302_c0_g1_i3, TRINITY_DN122302_c0_g2_i2	2	5
GO:0046031	ADP metabolic process	BP	0.000429623	0.00504629	TRINITY_DN210033_c0_g1_i2, TRINITY_DN265771_c0_g1_i1, TRINITY_DN336842_c0_g1_i1, TRINITY_DN339402_c0_g1_i1, TRINITY_DN343591_c0_g1_i1, TRINITY_DN404586_c0_g1_i1, TRINITY_DN476606_c0_g1_i1	7	15
GO:0043604	amide biosynthetic process	BP	3.7381e-40	6.11323e-38	TRINITY_DN1004_c0_g1_i1, TRINITY_DN1004_c0_g2_i1, TRINITY_DN102252_c0_g2_i1, TRINITY_DN102252_c0_g3_i1, TRINITY_DN102252_c0_g4_i1, TRINITY_DN109695_c0_g1_i1, TRINITY_DN109695_c0_g3_i1, TRINITY_DN14413_c1_g1_i4, TRINITY_DN1483_c0_g1_i1, TRINITY_DN1483_c0_g1_i3, TRINITY_DN1483_c0_g2_i2, TRINITY_DN15026_c0_g2_i1, TRINITY_DN1503_c0_g1_i10, TRINITY_DN1503_c0_g1_i3, TRINITY_DN1503_c0_g1_i8, TRINITY_DN1…	96	276
GO:0043603	amide metabolic process	BP	2.81802e-39	3.99407e-37	TRINITY_DN1004_c0_g1_i1, TRINITY_DN1004_c0_g2_i1, TRINITY_DN102252_c0_g2_i1, TRINITY_DN102252_c0_g3_i1, TRINITY_DN102252_c0_g4_i1, TRINITY_DN109695_c0_g1_i1, TRINITY_DN109695_c0_g3_i1, TRINITY_DN14413_c1_g1_i4, TRINITY_DN1483_c0_g1_i1, TRINITY_DN1483_c0_g1_i3, TRINITY_DN1483_c0_g2_i2, TRINITY_DN15026_c0_g2_i1, TRINITY_DN1503_c0_g1_i10, TRINITY_DN1503_c0_g1_i3, TRINITY_DN1503_c0_g1_i8, TRINITY_DN1…	98	290
GO:0043038	amino acid activation	BP	0.00532231	0.0498468	TRINITY_DN18024_c0_g1_i1, TRINITY_DN209581_c0_g1_i1, TRINITY_DN209581_c0_g1_i2, TRINITY_DN406886_c0_g1_i1, TRINITY_DN4532_c1_g1_i1, TRINITY_DN478964_c0_g1_i1, TRINITY_DN614017_c0_g1_i1, TRINITY_DN65487_c0_g2_i2, TRINITY_DN65487_c0_g2_i3, TRINITY_DN67913_c0_g1_i1, TRINITY_DN7521_c0_g3_i1, TRINITY_DN80380_c0_g2_i1	12	46
GO:0006520	amino acid metabolic process	BP	0.0295954	0.18782	TRINITY_DN18024_c0_g1_i1, TRINITY_DN209581_c0_g1_i1, TRINITY_DN209581_c0_g1_i2, TRINITY_DN403893_c0_g1_i1, TRINITY_DN406886_c0_g1_i1, TRINITY_DN4532_c1_g1_i1, TRINITY_DN478964_c0_g1_i1, TRINITY_DN614017_c0_g1_i1, TRINITY_DN65487_c0_g2_i2, TRINITY_DN65487_c0_g2_i3, TRINITY_DN67913_c0_g1_i1, TRINITY_DN7521_c0_g3_i1, TRINITY_DN80380_c0_g2_i1	13	63
GO:0004812	aminoacyl-tRNA ligase activity	MF	0.00637742	0.0579418	TRINITY_DN18024_c0_g1_i1, TRINITY_DN209581_c0_g1_i1, TRINITY_DN209581_c0_g1_i2, TRINITY_DN406886_c0_g1_i1, TRINITY_DN4532_c1_g1_i1, TRINITY_DN478964_c0_g1_i1, TRINITY_DN614017_c0_g1_i1, TRINITY_DN65487_c0_g2_i2, TRINITY_DN65487_c0_g2_i3, TRINITY_DN67913_c0_g1_i1, TRINITY_DN7521_c0_g3_i1, TRINITY_DN80380_c0_g2_i1	12	47
GO:0004177	aminopeptidase activity	MF	0.00817523	0.0689979	TRINITY_DN265628_c0_g1_i1, TRINITY_DN341162_c0_g1_i1, TRINITY_DN475326_c0_g1_i1, TRINITY_DN617753_c0_g1_i1	4	9
GO:0043168	anion binding	MF	1.54937e-11	5.31285e-10	TRINITY_DN100670_c0_g1_i4, TRINITY_DN108653_c1_g1_i1, TRINITY_DN12359_c0_g3_i1, TRINITY_DN12359_c0_g3_i2, TRINITY_DN1330_c0_g1_i1, TRINITY_DN1330_c0_g1_i10, TRINITY_DN1330_c0_g1_i5, TRINITY_DN137390_c1_g3_i4, TRINITY_DN14083_c0_g1_i3, TRINITY_DN14629_c0_g1_i1, TRINITY_DN16432_c0_g1_i2, TRINITY_DN16432_c0_g2_i1, TRINITY_DN17338_c0_g3_i1, TRINITY_DN17338_c0_g4_i1, TRINITY_DN177204_c0_g1_i1, TRINITY…	98	432
GO:0017000	antibiotic biosynthetic process	BP	0.00188866	0.0200765	TRINITY_DN135915_c0_g2_i1, TRINITY_DN261142_c0_g1_i1, TRINITY_DN472514_c0_g1_i1	3	3
GO:0016999	antibiotic metabolic process	BP	0.00593244	0.0548364	TRINITY_DN135915_c0_g2_i1, TRINITY_DN261142_c0_g1_i1, TRINITY_DN472514_c0_g1_i1	3	4
GO:0016209	antioxidant activity	MF	0.000266744	0.00343696	TRINITY_DN10611_c0_g1_i1, TRINITY_DN119675_c0_g1_i1, TRINITY_DN13239_c0_g1_i1, TRINITY_DN163314_c0_g1_i1, TRINITY_DN269064_c0_g1_i1, TRINITY_DN304_c0_g1_i1, TRINITY_DN304_c0_g1_i2, TRINITY_DN405162_c0_g1_i1, TRINITY_DN521_c0_g2_i1, TRINITY_DN543341_c0_g1_i1	10	32
GO:0019438	aromatic compound biosynthetic process	BP	0.0209647	0.143844	TRINITY_DN103792_c0_g1_i1, TRINITY_DN118217_c0_g1_i4, TRINITY_DN125842_c0_g1_i2, TRINITY_DN17029_c0_g1_i1, TRINITY_DN20807_c0_g1_i7, TRINITY_DN22164_c0_g1_i1, TRINITY_DN225497_c0_g1_i2, TRINITY_DN22749_c2_g1_i4, TRINITY_DN2437_c6_g1_i1, TRINITY_DN30915_c0_g1_i17, TRINITY_DN335069_c0_g1_i2, TRINITY_DN341781_c0_g1_i1, TRINITY_DN36296_c0_g2_i1, TRINITY_DN403586_c0_g1_i1, TRINITY_DN40881_c0_g1_i5, TR…	28	182
GO:0005524	ATP binding	MF	4.76527e-11	1.51208e-09	TRINITY_DN12359_c0_g3_i1, TRINITY_DN12359_c0_g3_i2, TRINITY_DN1330_c0_g1_i1, TRINITY_DN1330_c0_g1_i10, TRINITY_DN1330_c0_g1_i5, TRINITY_DN137390_c1_g3_i4, TRINITY_DN14083_c0_g1_i3, TRINITY_DN14629_c0_g1_i1, TRINITY_DN16432_c0_g1_i2, TRINITY_DN16432_c0_g2_i1, TRINITY_DN17338_c0_g3_i1, TRINITY_DN17338_c0_g4_i1, TRINITY_DN177204_c0_g1_i1, TRINITY_DN18024_c0_g1_i1, TRINITY_DN19499_c0_g2_i2, TRINITY_D…	75	300
GO:0006754	ATP biosynthetic process	BP	0.00481548	0.0457041	TRINITY_DN118217_c0_g1_i4, TRINITY_DN2437_c6_g1_i1, TRINITY_DN30915_c0_g1_i17, TRINITY_DN4327_c0_g2_i2, TRINITY_DN4327_c0_g3_i2, TRINITY_DN643029_c0_g1_i1, TRINITY_DN8114_c0_g2_i1	7	27
GO:0016887	ATP hydrolysis activity	MF	5.44788e-14	2.41295e-12	TRINITY_DN118217_c0_g1_i4, TRINITY_DN11994_c0_g1_i4, TRINITY_DN11994_c0_g3_i1, TRINITY_DN1330_c0_g1_i1, TRINITY_DN1330_c0_g1_i10, TRINITY_DN1330_c0_g1_i5, TRINITY_DN14083_c0_g1_i3, TRINITY_DN15494_c0_g1_i1, TRINITY_DN15494_c0_g2_i1, TRINITY_DN2364_c0_g1_i1, TRINITY_DN2364_c0_g1_i2, TRINITY_DN2437_c6_g1_i1, TRINITY_DN26541_c0_g1_i11, TRINITY_DN335860_c0_g1_i1, TRINITY_DN337390_c0_g1_i1, TRINITY_DN…	36	88
GO:0046034	ATP metabolic process	BP	1.03294e-05	0.000201471	TRINITY_DN118217_c0_g1_i4, TRINITY_DN210033_c0_g1_i2, TRINITY_DN2437_c6_g1_i1, TRINITY_DN265771_c0_g1_i1, TRINITY_DN30915_c0_g1_i17, TRINITY_DN336842_c0_g1_i1, TRINITY_DN339402_c0_g1_i1, TRINITY_DN343591_c0_g1_i1, TRINITY_DN404586_c0_g1_i1, TRINITY_DN4327_c0_g2_i2, TRINITY_DN4327_c0_g3_i2, TRINITY_DN476606_c0_g1_i1, TRINITY_DN643029_c0_g1_i1, TRINITY_DN8114_c0_g2_i1	14	42
GO:0044769	ATPase activity, coupled to transmembrane movement of ions, rotational mechanism	MF	3.13663e-12	1.2582e-10	TRINITY_DN118217_c0_g1_i4, TRINITY_DN11994_c0_g1_i4, TRINITY_DN11994_c0_g3_i1, TRINITY_DN15494_c0_g1_i1, TRINITY_DN15494_c0_g2_i1, TRINITY_DN2364_c0_g1_i1, TRINITY_DN2364_c0_g1_i2, TRINITY_DN2437_c6_g1_i1, TRINITY_DN335860_c0_g1_i1, TRINITY_DN341952_c0_g1_i1, TRINITY_DN405629_c0_g1_i1, TRINITY_DN473883_c0_g1_i1, TRINITY_DN613741_c0_g1_i1, TRINITY_DN643029_c0_g1_i1, TRINITY_DN65487_c0_g2_i2, TRINI…	24	51
GO:0042625	ATPase-coupled ion transmembrane transporter activity	MF	6.36605e-12	2.29394e-10	TRINITY_DN118217_c0_g1_i4, TRINITY_DN11994_c0_g1_i4, TRINITY_DN11994_c0_g3_i1, TRINITY_DN15494_c0_g1_i1, TRINITY_DN15494_c0_g2_i1, TRINITY_DN2364_c0_g1_i1, TRINITY_DN2364_c0_g1_i2, TRINITY_DN2437_c6_g1_i1, TRINITY_DN335860_c0_g1_i1, TRINITY_DN341952_c0_g1_i1, TRINITY_DN405629_c0_g1_i1, TRINITY_DN473883_c0_g1_i1, TRINITY_DN613741_c0_g1_i1, TRINITY_DN643029_c0_g1_i1, TRINITY_DN65487_c0_g2_i2, TRINI…	24	52
GO:0019829	ATPase-coupled monoatomic cation transmembrane transporter activity	MF	6.36605e-12	2.29394e-10	TRINITY_DN118217_c0_g1_i4, TRINITY_DN11994_c0_g1_i4, TRINITY_DN11994_c0_g3_i1, TRINITY_DN15494_c0_g1_i1, TRINITY_DN15494_c0_g2_i1, TRINITY_DN2364_c0_g1_i1, TRINITY_DN2364_c0_g1_i2, TRINITY_DN2437_c6_g1_i1, TRINITY_DN335860_c0_g1_i1, TRINITY_DN341952_c0_g1_i1, TRINITY_DN405629_c0_g1_i1, TRINITY_DN473883_c0_g1_i1, TRINITY_DN613741_c0_g1_i1, TRINITY_DN643029_c0_g1_i1, TRINITY_DN65487_c0_g2_i2, TRINI…	24	52
GO:0042626	ATPase-coupled transmembrane transporter activity	MF	6.36605e-12	2.29394e-10	TRINITY_DN118217_c0_g1_i4, TRINITY_DN11994_c0_g1_i4, TRINITY_DN11994_c0_g3_i1, TRINITY_DN15494_c0_g1_i1, TRINITY_DN15494_c0_g2_i1, TRINITY_DN2364_c0_g1_i1, TRINITY_DN2364_c0_g1_i2, TRINITY_DN2437_c6_g1_i1, TRINITY_DN335860_c0_g1_i1, TRINITY_DN341952_c0_g1_i1, TRINITY_DN405629_c0_g1_i1, TRINITY_DN473883_c0_g1_i1, TRINITY_DN613741_c0_g1_i1, TRINITY_DN643029_c0_g1_i1, TRINITY_DN65487_c0_g2_i2, TRINI…	24	52
GO:0140662	ATP-dependent protein folding chaperone	MF	0.000348561	0.00438486	TRINITY_DN1330_c0_g1_i1, TRINITY_DN1330_c0_g1_i10, TRINITY_DN1330_c0_g1_i5, TRINITY_DN14083_c0_g1_i3, TRINITY_DN337390_c0_g1_i1, TRINITY_DN337390_c0_g1_i2, TRINITY_DN34851_c0_g1_i1, TRINITY_DN47817_c0_g1_i1, TRINITY_DN7085_c0_g1_i1, TRINITY_DN7085_c0_g1_i4, TRINITY_DN7085_c0_g3_i1	11	31
GO:0005879	axonemal microtubule	CC	0.0487382	0.277794	TRINITY_DN266178_c0_g1_i1	1	1
GO:0035082	axoneme assembly	BP	0.0487382	0.277794	TRINITY_DN266178_c0_g1_i1	1	1
GO:0051016	barbed-end actin filament capping	BP	0.0334128	0.208316	TRINITY_DN473218_c0_g1_i2, TRINITY_DN59397_c0_g1_i1	2	4
GO:0005488	binding	MF	0.0130096	0.100212	TRINITY_DN100670_c0_g1_i4, TRINITY_DN100748_c0_g2_i2, TRINITY_DN1024_c0_g1_i1, TRINITY_DN103792_c0_g1_i1, TRINITY_DN10611_c0_g1_i1, TRINITY_DN107040_c1_g2_i6, TRINITY_DN108653_c1_g1_i1, TRINITY_DN109695_c0_g1_i1, TRINITY_DN109695_c0_g3_i1, TRINITY_DN119675_c0_g1_i1, TRINITY_DN12336_c0_g2_i1, TRINITY_DN12359_c0_g3_i1, TRINITY_DN12359_c0_g3_i2, TRINITY_DN12562_c0_g1_i1, TRINITY_DN125842_c0_g1_i2, T…	279	2222
GO:0008150	biological_process	BP	1.57267e-28	1.01318e-26	TRINITY_DN1004_c0_g1_i1, TRINITY_DN1004_c0_g2_i1, TRINITY_DN100748_c0_g2_i2, TRINITY_DN102252_c0_g2_i1, TRINITY_DN102252_c0_g3_i1, TRINITY_DN102252_c0_g4_i1, TRINITY_DN1024_c0_g1_i1, TRINITY_DN103792_c0_g1_i1, TRINITY_DN1038_c0_g1_i3, TRINITY_DN104067_c0_g1_i2, TRINITY_DN1041_c0_g1_i5, TRINITY_DN1041_c0_g1_i9, TRINITY_DN1053_c0_g1_i1, TRINITY_DN10611_c0_g1_i1, TRINITY_DN107040_c1_g2_i6, TRINITY_D…	472	2773
GO:0009058	biosynthetic process	BP	8.98435e-31	6.82169e-29	TRINITY_DN1004_c0_g1_i1, TRINITY_DN1004_c0_g2_i1, TRINITY_DN102252_c0_g2_i1, TRINITY_DN102252_c0_g3_i1, TRINITY_DN102252_c0_g4_i1, TRINITY_DN103792_c0_g1_i1, TRINITY_DN109695_c0_g1_i1, TRINITY_DN109695_c0_g3_i1, TRINITY_DN118217_c0_g1_i4, TRINITY_DN125842_c0_g1_i2, TRINITY_DN125891_c0_g1_i1, TRINITY_DN135915_c0_g2_i1, TRINITY_DN14413_c1_g1_i4, TRINITY_DN1483_c0_g1_i1, TRINITY_DN1483_c0_g1_i3, TRI…	140	552
GO:0098588	bounding membrane of organelle	CC	0.00523785	0.0494919	TRINITY_DN272215_c0_g1_i1, TRINITY_DN335923_c0_g1_i1, TRINITY_DN71209_c0_g1_i1, TRINITY_DN71209_c0_g1_i8, TRINITY_DN89007_c0_g1_i2, TRINITY_DN9948_c0_g1_i2	6	19
GO:0016051	carbohydrate biosynthetic process	BP	0.0207523	0.143844	TRINITY_DN24216_c0_g1_i1, TRINITY_DN24216_c0_g1_i7, TRINITY_DN29211_c1_g1_i2, TRINITY_DN336842_c0_g1_i1	4	10
GO:0016052	carbohydrate catabolic process	BP	0.000640692	0.007169	TRINITY_DN210033_c0_g1_i2, TRINITY_DN265771_c0_g1_i1, TRINITY_DN336842_c0_g1_i1, TRINITY_DN339402_c0_g1_i1, TRINITY_DN343591_c0_g1_i1, TRINITY_DN404586_c0_g1_i1, TRINITY_DN476606_c0_g1_i1	7	16
GO:0097367	carbohydrate derivative binding	MF	1.16109e-08	2.68313e-07	TRINITY_DN1024_c0_g1_i1, TRINITY_DN12359_c0_g3_i1, TRINITY_DN12359_c0_g3_i2, TRINITY_DN1330_c0_g1_i1, TRINITY_DN1330_c0_g1_i10, TRINITY_DN1330_c0_g1_i5, TRINITY_DN137390_c1_g3_i4, TRINITY_DN14083_c0_g1_i3, TRINITY_DN14629_c0_g1_i1, TRINITY_DN16432_c0_g1_i2, TRINITY_DN16432_c0_g2_i1, TRINITY_DN17338_c0_g3_i1, TRINITY_DN17338_c0_g4_i1, TRINITY_DN177204_c0_g1_i1, TRINITY_DN18024_c0_g1_i1, TRINITY_DN…	84	398
GO:1901137	carbohydrate derivative biosynthetic process	BP	0.0420458	0.249443	TRINITY_DN118217_c0_g1_i4, TRINITY_DN20807_c0_g1_i7, TRINITY_DN2437_c6_g1_i1, TRINITY_DN30915_c0_g1_i17, TRINITY_DN4327_c0_g2_i2, TRINITY_DN4327_c0_g3_i2, TRINITY_DN643029_c0_g1_i1, TRINITY_DN8114_c0_g2_i1	8	43
GO:1901135	carbohydrate derivative metabolic process	BP	0.000138647	0.00188951	TRINITY_DN1024_c0_g1_i1, TRINITY_DN118217_c0_g1_i4, TRINITY_DN1295_c1_g1_i5, TRINITY_DN1295_c1_g1_i6, TRINITY_DN20807_c0_g1_i7, TRINITY_DN210033_c0_g1_i2, TRINITY_DN2189_c0_g1_i1, TRINITY_DN2437_c6_g1_i1, TRINITY_DN265771_c0_g1_i1, TRINITY_DN30915_c0_g1_i17, TRINITY_DN336842_c0_g1_i1, TRINITY_DN339402_c0_g1_i1, TRINITY_DN343591_c0_g1_i1, TRINITY_DN404586_c0_g1_i1, TRINITY_DN4327_c0_g2_i2, TRINITY…	19	75
GO:0019200	carbohydrate kinase activity	MF	0.00719291	0.0616618	TRINITY_DN265771_c0_g1_i1, TRINITY_DN339402_c0_g1_i1, TRINITY_DN343591_c0_g1_i1, TRINITY_DN404586_c0_g1_i1	4	8
GO:0005975	carbohydrate metabolic process	BP	0.000763993	0.00845963	TRINITY_DN118296_c0_g2_i1, TRINITY_DN125297_c2_g1_i1, TRINITY_DN210033_c0_g1_i2, TRINITY_DN24216_c0_g1_i1, TRINITY_DN24216_c0_g1_i7, TRINITY_DN265771_c0_g1_i1, TRINITY_DN29211_c1_g1_i2, TRINITY_DN336842_c0_g1_i1, TRINITY_DN339402_c0_g1_i1, TRINITY_DN343591_c0_g1_i1, TRINITY_DN404586_c0_g1_i1, TRINITY_DN473045_c0_g1_i1, TRINITY_DN476606_c0_g1_i1, TRINITY_DN5799_c0_g1_i3	14	49
GO:0019752	carboxylic acid metabolic process	BP	0.000480737	0.00549487	TRINITY_DN107225_c0_g1_i2, TRINITY_DN18024_c0_g1_i1, TRINITY_DN209581_c0_g1_i1, TRINITY_DN209581_c0_g1_i2, TRINITY_DN210033_c0_g1_i2, TRINITY_DN22862_c0_g1_i1, TRINITY_DN265771_c0_g1_i1, TRINITY_DN336842_c0_g1_i1, TRINITY_DN339402_c0_g1_i1, TRINITY_DN343591_c0_g1_i1, TRINITY_DN403893_c0_g1_i1, TRINITY_DN404586_c0_g1_i1, TRINITY_DN406886_c0_g1_i1, TRINITY_DN4532_c1_g1_i1, TRINITY_DN476606_c0_g1_i1…	25	110
GO:0004180	carboxypeptidase activity	MF	2.81322e-05	0.000486896	TRINITY_DN100748_c0_g2_i2, TRINITY_DN17003_c0_g1_i2, TRINITY_DN267152_c0_g1_i1, TRINITY_DN276586_c0_g1_i1, TRINITY_DN403214_c0_g1_i1, TRINITY_DN410616_c0_g1_i4, TRINITY_DN472587_c0_g1_i1, TRINITY_DN473917_c0_g1_i1, TRINITY_DN481805_c0_g1_i1, TRINITY_DN614658_c0_g1_i1	10	21
GO:0009056	catabolic process	BP	7.86502e-06	0.000154824	TRINITY_DN1041_c0_g1_i5, TRINITY_DN210033_c0_g1_i2, TRINITY_DN21342_c0_g1_i1, TRINITY_DN22862_c0_g1_i1, TRINITY_DN265771_c0_g1_i1, TRINITY_DN2995_c0_g2_i2, TRINITY_DN336842_c0_g1_i1, TRINITY_DN339402_c0_g1_i1, TRINITY_DN343591_c0_g1_i1, TRINITY_DN35140_c0_g2_i1, TRINITY_DN404586_c0_g1_i1, TRINITY_DN46210_c0_g1_i4, TRINITY_DN476606_c0_g1_i1, TRINITY_DN477459_c0_g1_i1, TRINITY_DN56471_c0_g1_i1, TRI…	26	101
GO:0003824	catalytic activity	MF	2.16453e-25	1.211e-23	TRINITY_DN100748_c0_g2_i2, TRINITY_DN103792_c0_g1_i1, TRINITY_DN1038_c0_g1_i5, TRINITY_DN104067_c0_g1_i2, TRINITY_DN10611_c0_g1_i1, TRINITY_DN106405_c0_g1_i2, TRINITY_DN107225_c0_g1_i2, TRINITY_DN108653_c1_g1_i1, TRINITY_DN108697_c0_g1_i1, TRINITY_DN11124_c0_g2_i3, TRINITY_DN11124_c0_g3_i2, TRINITY_DN11188_c0_g2_i1, TRINITY_DN112022_c0_g1_i8, TRINITY_DN118217_c0_g1_i4, TRINITY_DN118296_c0_g2_i1, …	294	1475
GO:1902494	catalytic complex	CC	0.0256276	0.168162	TRINITY_DN1934_c0_g1_i5, TRINITY_DN31910_c0_g1_i1, TRINITY_DN3365_c0_g1_i4, TRINITY_DN340640_c0_g1_i1, TRINITY_DN472176_c0_g1_i2, TRINITY_DN625754_c0_g1_i1, TRINITY_DN6937_c1_g2_i1, TRINITY_DN765_c0_g1_i2, TRINITY_DN765_c0_g2_i3, TRINITY_DN765_c0_g2_i4, TRINITY_DN9262_c0_g1_i19, TRINITY_DN9262_c0_g1_i5	12	71
GO:0042995	cell projection	CC	0.00107744	0.0116869	TRINITY_DN250828_c0_g2_i1, TRINITY_DN49945_c0_g1_i1, TRINITY_DN49945_c0_g2_i1	3	3
GO:0030031	cell projection assembly	BP	0.00702991	0.0610024	TRINITY_DN266178_c0_g1_i1, TRINITY_DN339345_c0_g1_i1, TRINITY_DN478520_c0_g1_i1, TRINITY_DN542929_c0_g1_i14, TRINITY_DN542929_c0_g1_i19	5	13
GO:0030030	cell projection organization	BP	0.0370755	0.225207	TRINITY_DN266178_c0_g1_i1, TRINITY_DN339345_c0_g1_i1, TRINITY_DN478520_c0_g1_i1, TRINITY_DN542929_c0_g1_i14, TRINITY_DN542929_c0_g1_i19	5	18
GO:0006725	cellular aromatic compound metabolic process	BP	4.64674e-08	1.01845e-06	TRINITY_DN103792_c0_g1_i1, TRINITY_DN1053_c0_g1_i1, TRINITY_DN118217_c0_g1_i4, TRINITY_DN125842_c0_g1_i2, TRINITY_DN1295_c1_g1_i5, TRINITY_DN1295_c1_g1_i6, TRINITY_DN135364_c1_g1_i1, TRINITY_DN152821_c0_g1_i3, TRINITY_DN17029_c0_g1_i1, TRINITY_DN18024_c0_g1_i1, TRINITY_DN20807_c0_g1_i7, TRINITY_DN209581_c0_g1_i1, TRINITY_DN209581_c0_g1_i2, TRINITY_DN209824_c0_g1_i1, TRINITY_DN210033_c0_g1_i2, TRI…	93	504
GO:0044249	cellular biosynthetic process	BP	1.74722e-30	1.2382e-28	TRINITY_DN1004_c0_g1_i1, TRINITY_DN1004_c0_g2_i1, TRINITY_DN102252_c0_g2_i1, TRINITY_DN102252_c0_g3_i1, TRINITY_DN102252_c0_g4_i1, TRINITY_DN103792_c0_g1_i1, TRINITY_DN109695_c0_g1_i1, TRINITY_DN109695_c0_g3_i1, TRINITY_DN118217_c0_g1_i4, TRINITY_DN125842_c0_g1_i2, TRINITY_DN125891_c0_g1_i1, TRINITY_DN135915_c0_g2_i1, TRINITY_DN14413_c1_g1_i4, TRINITY_DN1483_c0_g1_i1, TRINITY_DN1483_c0_g1_i3, TRI…	135	528
GO:0044248	cellular catabolic process	BP	0.000335986	0.00425182	TRINITY_DN1041_c0_g1_i5, TRINITY_DN21342_c0_g1_i1, TRINITY_DN22862_c0_g1_i1, TRINITY_DN2995_c0_g2_i2, TRINITY_DN46210_c0_g1_i4, TRINITY_DN477459_c0_g1_i1, TRINITY_DN56471_c0_g1_i1, TRINITY_DN5699_c0_g2_i1, TRINITY_DN617141_c0_g1_i2, TRINITY_DN617141_c0_g1_i3, TRINITY_DN619663_c0_g1_i1, TRINITY_DN6406_c0_g1_i1, TRINITY_DN6406_c0_g2_i1, TRINITY_DN8963_c0_g1_i1, TRINITY_DN8963_c0_g2_i1, TRINITY_DN92…	18	74
GO:0016043	cellular component organization	BP	0.0220175	0.14955	TRINITY_DN2464_c0_g1_i1, TRINITY_DN2464_c0_g1_i2, TRINITY_DN26541_c0_g1_i11, TRINITY_DN266178_c0_g1_i1, TRINITY_DN267065_c0_g1_i1, TRINITY_DN272215_c0_g1_i1, TRINITY_DN3103_c0_g2_i1, TRINITY_DN3147_c0_g1_i2, TRINITY_DN3147_c0_g1_i3, TRINITY_DN334634_c0_g1_i2, TRINITY_DN335923_c0_g1_i1, TRINITY_DN339345_c0_g1_i1, TRINITY_DN39492_c0_g1_i7, TRINITY_DN403166_c0_g1_i1, TRINITY_DN405839_c0_g1_i1, TRINI…	27	183
GO:0071840	cellular component organization or biogenesis	BP	0.00676086	0.059395	TRINITY_DN2464_c0_g1_i1, TRINITY_DN2464_c0_g1_i2, TRINITY_DN26541_c0_g1_i11, TRINITY_DN266178_c0_g1_i1, TRINITY_DN267065_c0_g1_i1, TRINITY_DN272215_c0_g1_i1, TRINITY_DN3103_c0_g2_i1, TRINITY_DN3147_c0_g1_i2, TRINITY_DN3147_c0_g1_i3, TRINITY_DN334634_c0_g1_i2, TRINITY_DN335923_c0_g1_i1, TRINITY_DN339345_c0_g1_i1, TRINITY_DN3914_c0_g1_i1, TRINITY_DN3914_c0_g2_i2, TRINITY_DN39492_c0_g1_i7, TRINITY_D…	30	191
GO:0044237	cellular metabolic process	BP	2.17158e-31	1.77569e-29	TRINITY_DN1004_c0_g1_i1, TRINITY_DN1004_c0_g2_i1, TRINITY_DN102252_c0_g2_i1, TRINITY_DN102252_c0_g3_i1, TRINITY_DN102252_c0_g4_i1, TRINITY_DN103792_c0_g1_i1, TRINITY_DN104067_c0_g1_i2, TRINITY_DN1041_c0_g1_i5, TRINITY_DN1053_c0_g1_i1, TRINITY_DN10611_c0_g1_i1, TRINITY_DN107225_c0_g1_i2, TRINITY_DN109695_c0_g1_i1, TRINITY_DN109695_c0_g3_i1, TRINITY_DN11500_c0_g1_i11, TRINITY_DN11500_c0_g1_i15, TRI…	242	1161
GO:0044271	cellular nitrogen compound biosynthetic process	BP	1.56689e-32	1.33248e-30	TRINITY_DN1004_c0_g1_i1, TRINITY_DN1004_c0_g2_i1, TRINITY_DN102252_c0_g2_i1, TRINITY_DN102252_c0_g3_i1, TRINITY_DN102252_c0_g4_i1, TRINITY_DN103792_c0_g1_i1, TRINITY_DN109695_c0_g1_i1, TRINITY_DN109695_c0_g3_i1, TRINITY_DN118217_c0_g1_i4, TRINITY_DN125842_c0_g1_i2, TRINITY_DN14413_c1_g1_i4, TRINITY_DN1483_c0_g1_i1, TRINITY_DN1483_c0_g1_i3, TRINITY_DN1483_c0_g2_i2, TRINITY_DN15026_c0_g2_i1, TRINIT…	120	437
GO:0034641	cellular nitrogen compound metabolic process	BP	4.15576e-34	3.68131e-32	TRINITY_DN1004_c0_g1_i1, TRINITY_DN1004_c0_g2_i1, TRINITY_DN102252_c0_g2_i1, TRINITY_DN102252_c0_g3_i1, TRINITY_DN102252_c0_g4_i1, TRINITY_DN103792_c0_g1_i1, TRINITY_DN1053_c0_g1_i1, TRINITY_DN109695_c0_g1_i1, TRINITY_DN109695_c0_g3_i1, TRINITY_DN118217_c0_g1_i4, TRINITY_DN125842_c0_g1_i2, TRINITY_DN1295_c1_g1_i5, TRINITY_DN1295_c1_g1_i6, TRINITY_DN135364_c1_g1_i1, TRINITY_DN14413_c1_g1_i4, TRINI…	185	765
GO:0009987	cellular process	BP	1.74308e-24	9.50204e-23	TRINITY_DN1004_c0_g1_i1, TRINITY_DN1004_c0_g2_i1, TRINITY_DN102252_c0_g2_i1, TRINITY_DN102252_c0_g3_i1, TRINITY_DN102252_c0_g4_i1, TRINITY_DN103792_c0_g1_i1, TRINITY_DN104067_c0_g1_i2, TRINITY_DN1041_c0_g1_i5, TRINITY_DN1053_c0_g1_i1, TRINITY_DN10611_c0_g1_i1, TRINITY_DN107225_c0_g1_i2, TRINITY_DN109695_c0_g1_i1, TRINITY_DN109695_c0_g3_i1, TRINITY_DN11500_c0_g1_i11, TRINITY_DN11500_c0_g1_i15, TRI…	292	1607
GO:0005575	cellular_component	CC	8.52852e-16	4.02925e-14	TRINITY_DN1004_c0_g1_i1, TRINITY_DN1004_c0_g2_i1, TRINITY_DN102252_c0_g2_i1, TRINITY_DN102252_c0_g3_i1, TRINITY_DN102252_c0_g4_i1, TRINITY_DN1038_c0_g1_i3, TRINITY_DN1041_c0_g1_i5, TRINITY_DN1041_c0_g1_i9, TRINITY_DN107040_c1_g2_i6, TRINITY_DN109695_c0_g1_i1, TRINITY_DN109695_c0_g3_i1, TRINITY_DN118217_c0_g1_i4, TRINITY_DN1209_c0_g1_i1, TRINITY_DN12359_c0_g3_i1, TRINITY_DN12359_c0_g3_i2, TRINITY_…	266	1681
GO:0051276	chromosome organization	BP	0.049792	0.282287	TRINITY_DN26541_c0_g1_i11, TRINITY_DN267065_c0_g1_i1, TRINITY_DN3103_c0_g2_i1, TRINITY_DN403166_c0_g1_i1, TRINITY_DN616838_c0_g1_i1, TRINITY_DN7691_c0_g1_i1, TRINITY_DN79122_c1_g1_i2	7	33
GO:0005929	cilium	CC	0.0082434	0.0689979	TRINITY_DN49945_c0_g1_i1, TRINITY_DN49945_c0_g2_i1	2	2
GO:0060271	cilium assembly	BP	0.00956383	0.0779031	TRINITY_DN339345_c0_g1_i1, TRINITY_DN478520_c0_g1_i1, TRINITY_DN542929_c0_g1_i14, TRINITY_DN542929_c0_g1_i19	4	9
GO:0044782	cilium organization	BP	0.00956383	0.0779031	TRINITY_DN339345_c0_g1_i1, TRINITY_DN478520_c0_g1_i1, TRINITY_DN542929_c0_g1_i14, TRINITY_DN542929_c0_g1_i19	4	9
GO:0009678	diphosphate hydrolysis-driven proton transmembrane transporter activity	MF	0.000105017	0.00148844	TRINITY_DN21964_c0_g2_i2, TRINITY_DN23288_c0_g1_i1, TRINITY_DN403155_c0_g1_i1, TRINITY_DN7932_c0_g1_i5, TRINITY_DN7932_c1_g1_i1, TRINITY_DN8268_c0_g1_i1, TRINITY_DN8551_c0_g2_i2, TRINITY_DN8551_c0_g2_i3	8	15
GO:0071103	DNA conformation change	BP	0.0122552	0.0957891	TRINITY_DN26541_c0_g1_i11, TRINITY_DN267065_c0_g1_i1, TRINITY_DN3103_c0_g2_i1, TRINITY_DN616838_c0_g1_i1, TRINITY_DN7691_c0_g1_i1, TRINITY_DN79122_c1_g1_i2	6	22
GO:0003916	DNA topoisomerase activity	MF	0.0238465	0.159929	TRINITY_DN26541_c0_g1_i11, TRINITY_DN267065_c0_g1_i1, TRINITY_DN3103_c0_g2_i1, TRINITY_DN616838_c0_g1_i1, TRINITY_DN7691_c0_g1_i1	5	19
GO:0006265	DNA topological change	BP	0.0238465	0.159929	TRINITY_DN26541_c0_g1_i11, TRINITY_DN267065_c0_g1_i1, TRINITY_DN3103_c0_g2_i1, TRINITY_DN616838_c0_g1_i1, TRINITY_DN7691_c0_g1_i1	5	19
GO:0003899	DNA-directed 5'-3' RNA polymerase activity	MF	0.0246963	0.163565	TRINITY_DN125842_c0_g1_i2, TRINITY_DN17029_c0_g1_i1, TRINITY_DN335069_c0_g1_i2, TRINITY_DN341781_c0_g1_i1, TRINITY_DN403586_c0_g1_i1, TRINITY_DN47145_c0_g1_i2, TRINITY_DN50797_c0_g1_i1, TRINITY_DN74388_c0_g1_i2, TRINITY_DN77393_c1_g2_i2, TRINITY_DN85838_c0_g1_i1, TRINITY_DN88449_c0_g1_i1	11	51
GO:0006351	DNA-templated transcription	BP	0.0126633	0.0982564	TRINITY_DN103792_c0_g1_i1, TRINITY_DN125842_c0_g1_i2, TRINITY_DN17029_c0_g1_i1, TRINITY_DN335069_c0_g1_i2, TRINITY_DN341781_c0_g1_i1, TRINITY_DN403586_c0_g1_i1, TRINITY_DN43684_c0_g1_i2, TRINITY_DN47145_c0_g1_i2, TRINITY_DN475216_c0_g1_i2, TRINITY_DN50797_c0_g1_i1, TRINITY_DN545820_c0_g1_i1, TRINITY_DN74388_c0_g1_i2, TRINITY_DN77393_c1_g2_i2, TRINITY_DN85838_c0_g1_i1, TRINITY_DN88449_c0_g1_i1	15	74
GO:0030286	dynein complex	CC	0.0256183	0.168162	TRINITY_DN765_c0_g1_i2, TRINITY_DN765_c0_g2_i3, TRINITY_DN765_c0_g2_i4	3	8
GO:0015985	energy coupled proton transport, down electrochemical gradient	BP	0.00481548	0.0457041	TRINITY_DN118217_c0_g1_i4, TRINITY_DN2437_c6_g1_i1, TRINITY_DN30915_c0_g1_i17, TRINITY_DN4327_c0_g2_i2, TRINITY_DN4327_c0_g3_i2, TRINITY_DN643029_c0_g1_i1, TRINITY_DN8114_c0_g2_i1	7	27
GO:0051234	establishment of localization	BP	5.59318e-05	0.000887395	TRINITY_DN107040_c1_g2_i6, TRINITY_DN116981_c0_g1_i1, TRINITY_DN118217_c0_g1_i4, TRINITY_DN1209_c0_g1_i1, TRINITY_DN12359_c0_g3_i1, TRINITY_DN12359_c0_g3_i2, TRINITY_DN12562_c0_g1_i1, TRINITY_DN129217_c1_g1_i1, TRINITY_DN13581_c0_g1_i1, TRINITY_DN13581_c0_g1_i2, TRINITY_DN13581_c0_g1_i5, TRINITY_DN14073_c0_g1_i1, TRINITY_DN14073_c0_g2_i2, TRINITY_DN14633_c0_g1_i2, TRINITY_DN15376_c0_g1_i2, TRINIT…	101	643
GO:0008238	exopeptidase activity	MF	2.1741e-07	4.57638e-06	TRINITY_DN100748_c0_g2_i2, TRINITY_DN112022_c0_g1_i8, TRINITY_DN17003_c0_g1_i2, TRINITY_DN265628_c0_g1_i1, TRINITY_DN267152_c0_g1_i1, TRINITY_DN276586_c0_g1_i1, TRINITY_DN341162_c0_g1_i1, TRINITY_DN403214_c0_g1_i1, TRINITY_DN410616_c0_g1_i4, TRINITY_DN472587_c0_g1_i1, TRINITY_DN473917_c0_g1_i1, TRINITY_DN475326_c0_g1_i1, TRINITY_DN481805_c0_g1_i1, TRINITY_DN614658_c0_g1_i1, TRINITY_DN617753_c0_g1…	15	32
GO:0008290	F-actin capping protein complex	CC	0.0334128	0.208316	TRINITY_DN473218_c0_g1_i2, TRINITY_DN59397_c0_g1_i1	2	4
GO:0000350	generation of catalytic spliceosome for second transesterification step	BP	0.0485048	0.277794	TRINITY_DN39492_c0_g1_i7	1	1
GO:0006091	generation of precursor metabolites and energy	BP	0.0260676	0.170523	TRINITY_DN210033_c0_g1_i2, TRINITY_DN265771_c0_g1_i1, TRINITY_DN336842_c0_g1_i1, TRINITY_DN339402_c0_g1_i1, TRINITY_DN343591_c0_g1_i1, TRINITY_DN404586_c0_g1_i1, TRINITY_DN476606_c0_g1_i1, TRINITY_DN543952_c0_g1_i1	8	45
GO:0006094	gluconeogenesis	BP	0.0207523	0.143844	TRINITY_DN24216_c0_g1_i1, TRINITY_DN24216_c0_g1_i7, TRINITY_DN29211_c1_g1_i2, TRINITY_DN336842_c0_g1_i1	4	10
GO:0006006	glucose metabolic process	BP	0.0289916	0.184539	TRINITY_DN24216_c0_g1_i1, TRINITY_DN24216_c0_g1_i7, TRINITY_DN29211_c1_g1_i2, TRINITY_DN336842_c0_g1_i1	4	11
GO:0006096	glycolytic process	BP	0.000429623	0.00504629	TRINITY_DN210033_c0_g1_i2, TRINITY_DN265771_c0_g1_i1, TRINITY_DN336842_c0_g1_i1, TRINITY_DN339402_c0_g1_i1, TRINITY_DN343591_c0_g1_i1, TRINITY_DN404586_c0_g1_i1, TRINITY_DN476606_c0_g1_i1	7	15
GO:0005525	GTP binding	MF	0.0101142	0.0802342	TRINITY_DN337841_c0_g1_i1, TRINITY_DN3402_c0_g1_i3, TRINITY_DN4594_c0_g1_i1, TRINITY_DN53883_c0_g1_i25, TRINITY_DN53883_c0_g1_i7, TRINITY_DN617137_c0_g1_i3	6	16
GO:0003924	GTPase activity	MF	0.0424735	0.25083	TRINITY_DN337841_c0_g1_i1, TRINITY_DN3402_c0_g1_i3, TRINITY_DN4594_c0_g1_i1, TRINITY_DN53883_c0_g1_i25, TRINITY_DN53883_c0_g1_i7	5	16
GO:0019001	guanyl nucleotide binding	MF	0.0101142	0.0802342	TRINITY_DN337841_c0_g1_i1, TRINITY_DN3402_c0_g1_i3, TRINITY_DN4594_c0_g1_i1, TRINITY_DN53883_c0_g1_i25, TRINITY_DN53883_c0_g1_i7, TRINITY_DN617137_c0_g1_i3	6	16
GO:0032561	guanyl ribonucleotide binding	MF	0.0101142	0.0802342	TRINITY_DN337841_c0_g1_i1, TRINITY_DN3402_c0_g1_i3, TRINITY_DN4594_c0_g1_i1, TRINITY_DN53883_c0_g1_i25, TRINITY_DN53883_c0_g1_i7, TRINITY_DN617137_c0_g1_i3	6	16
GO:0018130	heterocycle biosynthetic process	BP	0.024221	0.16193	TRINITY_DN103792_c0_g1_i1, TRINITY_DN118217_c0_g1_i4, TRINITY_DN125842_c0_g1_i2, TRINITY_DN17029_c0_g1_i1, TRINITY_DN20807_c0_g1_i7, TRINITY_DN22164_c0_g1_i1, TRINITY_DN225497_c0_g1_i2, TRINITY_DN22749_c2_g1_i4, TRINITY_DN2437_c6_g1_i1, TRINITY_DN30915_c0_g1_i17, TRINITY_DN335069_c0_g1_i2, TRINITY_DN341781_c0_g1_i1, TRINITY_DN36296_c0_g2_i1, TRINITY_DN403586_c0_g1_i1, TRINITY_DN40881_c0_g1_i5, TR…	28	184
GO:0046483	heterocycle metabolic process	BP	5.1171e-08	1.1101e-06	TRINITY_DN103792_c0_g1_i1, TRINITY_DN1053_c0_g1_i1, TRINITY_DN118217_c0_g1_i4, TRINITY_DN125842_c0_g1_i2, TRINITY_DN1295_c1_g1_i5, TRINITY_DN1295_c1_g1_i6, TRINITY_DN135364_c1_g1_i1, TRINITY_DN152821_c0_g1_i3, TRINITY_DN17029_c0_g1_i1, TRINITY_DN18024_c0_g1_i1, TRINITY_DN20807_c0_g1_i7, TRINITY_DN209581_c0_g1_i1, TRINITY_DN209581_c0_g1_i2, TRINITY_DN209824_c0_g1_i1, TRINITY_DN210033_c0_g1_i2, TRI…	93	505
GO:1901363	heterocyclic compound binding	MF	4.19478e-09	1.03699e-07	TRINITY_DN103792_c0_g1_i1, TRINITY_DN108653_c1_g1_i1, TRINITY_DN109695_c0_g1_i1, TRINITY_DN109695_c0_g3_i1, TRINITY_DN119675_c0_g1_i1, TRINITY_DN12359_c0_g3_i1, TRINITY_DN12359_c0_g3_i2, TRINITY_DN125842_c0_g1_i2, TRINITY_DN128390_c0_g1_i1, TRINITY_DN1330_c0_g1_i1, TRINITY_DN1330_c0_g1_i10, TRINITY_DN1330_c0_g1_i5, TRINITY_DN135364_c1_g1_i1, TRINITY_DN13617_c1_g2_i1, TRINITY_DN1365_c0_g1_i1, TRIN…	163	961
GO:0019319	hexose biosynthetic process	BP	0.0207523	0.143844	TRINITY_DN24216_c0_g1_i1, TRINITY_DN24216_c0_g1_i7, TRINITY_DN29211_c1_g1_i2, TRINITY_DN336842_c0_g1_i1	4	10
GO:0019318	hexose metabolic process	BP	0.0186347	0.135676	TRINITY_DN118296_c0_g2_i1, TRINITY_DN125297_c2_g1_i1, TRINITY_DN24216_c0_g1_i1, TRINITY_DN24216_c0_g1_i7, TRINITY_DN29211_c1_g1_i2, TRINITY_DN336842_c0_g1_i1, TRINITY_DN473045_c0_g1_i1	7	24
GO:0016787	hydrolase activity	MF	1.12631e-19	5.98635e-18	TRINITY_DN100748_c0_g2_i2, TRINITY_DN106405_c0_g1_i2, TRINITY_DN11124_c0_g2_i3, TRINITY_DN11124_c0_g3_i2, TRINITY_DN112022_c0_g1_i8, TRINITY_DN118217_c0_g1_i4, TRINITY_DN118296_c0_g2_i1, TRINITY_DN11994_c0_g1_i4, TRINITY_DN11994_c0_g3_i1, TRINITY_DN125297_c2_g1_i1, TRINITY_DN128390_c0_g1_i1, TRINITY_DN1330_c0_g1_i1, TRINITY_DN1330_c0_g1_i10, TRINITY_DN1330_c0_g1_i5, TRINITY_DN135915_c0_g2_i1, TRI…	133	541
GO:0016817	hydrolase activity, acting on acid anhydrides	MF	2.89941e-17	1.43352e-15	TRINITY_DN118217_c0_g1_i4, TRINITY_DN11994_c0_g1_i4, TRINITY_DN11994_c0_g3_i1, TRINITY_DN1330_c0_g1_i1, TRINITY_DN1330_c0_g1_i10, TRINITY_DN1330_c0_g1_i5, TRINITY_DN14083_c0_g1_i3, TRINITY_DN15494_c0_g1_i1, TRINITY_DN15494_c0_g2_i1, TRINITY_DN21342_c0_g1_i1, TRINITY_DN21964_c0_g2_i2, TRINITY_DN23288_c0_g1_i1, TRINITY_DN2364_c0_g1_i1, TRINITY_DN2364_c0_g1_i2, TRINITY_DN2437_c6_g1_i1, TRINITY_DN265…	51	132
GO:0016818	hydrolase activity, acting on acid anhydrides, in phosphorus-containing anhydrides	MF	2.89941e-17	1.43352e-15	TRINITY_DN118217_c0_g1_i4, TRINITY_DN11994_c0_g1_i4, TRINITY_DN11994_c0_g3_i1, TRINITY_DN1330_c0_g1_i1, TRINITY_DN1330_c0_g1_i10, TRINITY_DN1330_c0_g1_i5, TRINITY_DN14083_c0_g1_i3, TRINITY_DN15494_c0_g1_i1, TRINITY_DN15494_c0_g2_i1, TRINITY_DN21342_c0_g1_i1, TRINITY_DN21964_c0_g2_i2, TRINITY_DN23288_c0_g1_i1, TRINITY_DN2364_c0_g1_i1, TRINITY_DN2364_c0_g1_i2, TRINITY_DN2437_c6_g1_i1, TRINITY_DN265…	51	132
GO:0016798	hydrolase activity, acting on glycosyl bonds	MF	0.0213516	0.145492	TRINITY_DN118296_c0_g2_i1, TRINITY_DN125297_c2_g1_i1, TRINITY_DN152821_c0_g1_i3, TRINITY_DN473045_c0_g1_i1, TRINITY_DN5799_c0_g1_i3, TRINITY_DN614875_c0_g1_i1, TRINITY_DN7365_c0_g2_i1	7	26
GO:0016799	hydrolase activity, hydrolyzing N-glycosyl compounds	MF	0.023086	0.155812	TRINITY_DN152821_c0_g1_i3, TRINITY_DN614875_c0_g1_i1, TRINITY_DN7365_c0_g2_i1	3	6
GO:0098662	inorganic cation transmembrane transport	BP	4.64254e-09	1.10899e-07	TRINITY_DN118217_c0_g1_i4, TRINITY_DN1209_c0_g1_i1, TRINITY_DN18945_c2_g1_i1, TRINITY_DN21964_c0_g2_i2, TRINITY_DN23288_c0_g1_i1, TRINITY_DN2364_c0_g1_i1, TRINITY_DN2364_c0_g1_i2, TRINITY_DN2437_c6_g1_i1, TRINITY_DN30915_c0_g1_i17, TRINITY_DN341952_c0_g1_i1, TRINITY_DN403155_c0_g1_i1, TRINITY_DN405629_c0_g1_i1, TRINITY_DN4327_c0_g2_i2, TRINITY_DN4327_c0_g3_i2, TRINITY_DN472576_c0_g1_i1, TRINITY_D…	35	118
GO:0022890	inorganic cation transmembrane transporter activity	MF	5.91956e-10	1.57312e-08	TRINITY_DN118217_c0_g1_i4, TRINITY_DN11994_c0_g1_i4, TRINITY_DN11994_c0_g3_i1, TRINITY_DN1209_c0_g1_i1, TRINITY_DN15494_c0_g1_i1, TRINITY_DN15494_c0_g2_i1, TRINITY_DN2364_c0_g1_i1, TRINITY_DN2364_c0_g1_i2, TRINITY_DN2437_c6_g1_i1, TRINITY_DN30915_c0_g1_i17, TRINITY_DN335860_c0_g1_i1, TRINITY_DN341952_c0_g1_i1, TRINITY_DN405629_c0_g1_i1, TRINITY_DN472576_c0_g1_i1, TRINITY_DN473883_c0_g1_i1, TRINIT…	29	89
GO:0004427	inorganic diphosphate phosphatase activity	MF	8.55609e-05	0.00129009	TRINITY_DN21964_c0_g2_i2, TRINITY_DN23288_c0_g1_i1, TRINITY_DN36558_c0_g1_i1, TRINITY_DN403155_c0_g1_i1, TRINITY_DN7932_c0_g1_i5, TRINITY_DN7932_c1_g1_i1, TRINITY_DN8268_c0_g1_i1, TRINITY_DN8551_c0_g2_i2, TRINITY_DN8551_c0_g2_i3	9	20
GO:0098660	inorganic ion transmembrane transport	BP	4.64254e-09	1.10899e-07	TRINITY_DN118217_c0_g1_i4, TRINITY_DN1209_c0_g1_i1, TRINITY_DN18945_c2_g1_i1, TRINITY_DN21964_c0_g2_i2, TRINITY_DN23288_c0_g1_i1, TRINITY_DN2364_c0_g1_i1, TRINITY_DN2364_c0_g1_i2, TRINITY_DN2437_c6_g1_i1, TRINITY_DN30915_c0_g1_i17, TRINITY_DN341952_c0_g1_i1, TRINITY_DN403155_c0_g1_i1, TRINITY_DN405629_c0_g1_i1, TRINITY_DN4327_c0_g2_i2, TRINITY_DN4327_c0_g3_i2, TRINITY_DN472576_c0_g1_i1, TRINITY_D…	35	118
GO:0005882	intermediate filament	CC	0.0067067	0.0591637	TRINITY_DN4942_c0_g1_i1, TRINITY_DN75105_c0_g1_i1	2	3
GO:0043232	intracellular non-membrane-bounded organelle	CC	2.08791e-34	1.92996e-32	TRINITY_DN1004_c0_g1_i1, TRINITY_DN1004_c0_g2_i1, TRINITY_DN102252_c0_g2_i1, TRINITY_DN102252_c0_g3_i1, TRINITY_DN102252_c0_g4_i1, TRINITY_DN109695_c0_g1_i1, TRINITY_DN109695_c0_g3_i1, TRINITY_DN14413_c1_g1_i4, TRINITY_DN1483_c0_g1_i1, TRINITY_DN1483_c0_g1_i3, TRINITY_DN1483_c0_g2_i2, TRINITY_DN15026_c0_g2_i1, TRINITY_DN1503_c0_g1_i10, TRINITY_DN1503_c0_g1_i3, TRINITY_DN1503_c0_g1_i8, TRINITY_DN1…	101	324
GO:0043229	intracellular organelle	CC	1.7045e-27	1.03536e-25	TRINITY_DN1004_c0_g1_i1, TRINITY_DN1004_c0_g2_i1, TRINITY_DN102252_c0_g2_i1, TRINITY_DN102252_c0_g3_i1, TRINITY_DN102252_c0_g4_i1, TRINITY_DN109695_c0_g1_i1, TRINITY_DN109695_c0_g3_i1, TRINITY_DN137390_c1_g3_i4, TRINITY_DN14413_c1_g1_i4, TRINITY_DN1483_c0_g1_i1, TRINITY_DN1483_c0_g1_i3, TRINITY_DN1483_c0_g2_i2, TRINITY_DN15026_c0_g2_i1, TRINITY_DN1503_c0_g1_i10, TRINITY_DN1503_c0_g1_i3, TRINITY_D…	119	468
GO:0043167	ion binding	MF	1.57661e-08	3.52829e-07	TRINITY_DN100670_c0_g1_i4, TRINITY_DN100748_c0_g2_i2, TRINITY_DN10611_c0_g1_i1, TRINITY_DN108653_c1_g1_i1, TRINITY_DN12359_c0_g3_i1, TRINITY_DN12359_c0_g3_i2, TRINITY_DN1330_c0_g1_i1, TRINITY_DN1330_c0_g1_i10, TRINITY_DN1330_c0_g1_i5, TRINITY_DN137390_c1_g3_i4, TRINITY_DN14083_c0_g1_i3, TRINITY_DN14629_c0_g1_i1, TRINITY_DN152821_c0_g1_i3, TRINITY_DN159049_c0_g1_i3, TRINITY_DN16432_c0_g1_i2, TRINI…	135	758
GO:0045095	keratin filament	CC	0.0067067	0.0591637	TRINITY_DN4942_c0_g1_i1, TRINITY_DN75105_c0_g1_i1	2	3
GO:0019207	kinase regulator activity	MF	0.0419529	0.249443	TRINITY_DN152180_c0_g3_i4, TRINITY_DN180110_c0_g1_i1, TRINITY_DN337644_c0_g1_i1, TRINITY_DN56857_c0_g2_i1	4	15
GO:0016874	ligase activity	MF	0.0464599	0.272856	TRINITY_DN18024_c0_g1_i1, TRINITY_DN209581_c0_g1_i1, TRINITY_DN209581_c0_g1_i2, TRINITY_DN338249_c0_g1_i1, TRINITY_DN404514_c0_g1_i1, TRINITY_DN406886_c0_g1_i1, TRINITY_DN4532_c1_g1_i1, TRINITY_DN478964_c0_g1_i1, TRINITY_DN543316_c0_g1_i1, TRINITY_DN614017_c0_g1_i1, TRINITY_DN65487_c0_g2_i2, TRINITY_DN65487_c0_g2_i3, TRINITY_DN67913_c0_g1_i1, TRINITY_DN7521_c0_g3_i1, TRINITY_DN80380_c0_g2_i1	15	80
GO:0016875	ligase activity, forming carbon-oxygen bonds	MF	0.00637742	0.0579418	TRINITY_DN18024_c0_g1_i1, TRINITY_DN209581_c0_g1_i1, TRINITY_DN209581_c0_g1_i2, TRINITY_DN406886_c0_g1_i1, TRINITY_DN4532_c1_g1_i1, TRINITY_DN478964_c0_g1_i1, TRINITY_DN614017_c0_g1_i1, TRINITY_DN65487_c0_g2_i2, TRINITY_DN65487_c0_g2_i3, TRINITY_DN67913_c0_g1_i1, TRINITY_DN7521_c0_g3_i1, TRINITY_DN80380_c0_g2_i1	12	47
GO:0008289	lipid binding	MF	5.51385e-05	0.000881387	TRINITY_DN100670_c0_g1_i4, TRINITY_DN107040_c1_g2_i6, TRINITY_DN12562_c0_g1_i1, TRINITY_DN185700_c0_g1_i3, TRINITY_DN24106_c0_g2_i2, TRINITY_DN265330_c0_g1_i1, TRINITY_DN267106_c0_g1_i1, TRINITY_DN273163_c0_g1_i1, TRINITY_DN274948_c0_g1_i2, TRINITY_DN338134_c0_g1_i1, TRINITY_DN34625_c0_g1_i5, TRINITY_DN405123_c0_g1_i3, TRINITY_DN405669_c0_g1_i2, TRINITY_DN409842_c0_g1_i2, TRINITY_DN45806_c0_g1_i4…	26	107
GO:0042157	lipoprotein metabolic process	BP	0.0337415	0.20975	TRINITY_DN107040_c1_g2_i6, TRINITY_DN12562_c0_g1_i1, TRINITY_DN405123_c0_g1_i3, TRINITY_DN544199_c0_g1_i1, TRINITY_DN59635_c0_g1_i2, TRINITY_DN87360_c0_g1_i8, TRINITY_DN985_c0_g1_i6	7	33
GO:0051179	localization	BP	2.51218e-05	0.000448815	TRINITY_DN107040_c1_g2_i6, TRINITY_DN116981_c0_g1_i1, TRINITY_DN118217_c0_g1_i4, TRINITY_DN1209_c0_g1_i1, TRINITY_DN12359_c0_g3_i1, TRINITY_DN12359_c0_g3_i2, TRINITY_DN12562_c0_g1_i1, TRINITY_DN12644_c0_g1_i12, TRINITY_DN12644_c0_g1_i14, TRINITY_DN129217_c1_g1_i1, TRINITY_DN13581_c0_g1_i1, TRINITY_DN13581_c0_g1_i2, TRINITY_DN13581_c0_g1_i5, TRINITY_DN14073_c0_g1_i1, TRINITY_DN14073_c0_g2_i2, TRIN…	104	654
GO:0009059	macromolecule biosynthetic process	BP	1.25711e-35	1.27268e-33	TRINITY_DN1004_c0_g1_i1, TRINITY_DN1004_c0_g2_i1, TRINITY_DN102252_c0_g2_i1, TRINITY_DN102252_c0_g3_i1, TRINITY_DN102252_c0_g4_i1, TRINITY_DN103792_c0_g1_i1, TRINITY_DN109695_c0_g1_i1, TRINITY_DN109695_c0_g3_i1, TRINITY_DN125842_c0_g1_i2, TRINITY_DN14413_c1_g1_i4, TRINITY_DN1483_c0_g1_i1, TRINITY_DN1483_c0_g1_i3, TRINITY_DN1483_c0_g2_i2, TRINITY_DN15026_c0_g2_i1, TRINITY_DN1503_c0_g1_i10, TRINITY…	115	385
GO:0009057	macromolecule catabolic process	BP	0.00450518	0.0441383	TRINITY_DN1041_c0_g1_i5, TRINITY_DN2995_c0_g2_i2, TRINITY_DN477459_c0_g1_i1, TRINITY_DN56471_c0_g1_i1, TRINITY_DN619663_c0_g1_i1, TRINITY_DN6406_c0_g1_i1, TRINITY_DN6406_c0_g2_i1, TRINITY_DN8963_c0_g1_i1, TRINITY_DN8963_c0_g2_i1, TRINITY_DN9262_c0_g1_i19, TRINITY_DN9262_c0_g1_i5	11	48
GO:0043170	macromolecule metabolic process	BP	1.74484e-41	6.18256e-39	TRINITY_DN1004_c0_g1_i1, TRINITY_DN1004_c0_g2_i1, TRINITY_DN100748_c0_g2_i2, TRINITY_DN102252_c0_g2_i1, TRINITY_DN102252_c0_g3_i1, TRINITY_DN102252_c0_g4_i1, TRINITY_DN103792_c0_g1_i1, TRINITY_DN1038_c0_g1_i3, TRINITY_DN104067_c0_g1_i2, TRINITY_DN1041_c0_g1_i5, TRINITY_DN1041_c0_g1_i9, TRINITY_DN1053_c0_g1_i1, TRINITY_DN107040_c1_g2_i6, TRINITY_DN107133_c0_g1_i1, TRINITY_DN109695_c0_g1_i1, TRINIT…	255	1086
GO:0043414	macromolecule methylation	BP	0.0146518	0.112049	TRINITY_DN265578_c0_g1_i1, TRINITY_DN474322_c0_g1_i1, TRINITY_DN625754_c0_g1_i1	3	8
GO:0043412	macromolecule modification	BP	9.91204e-05	0.00145717	TRINITY_DN104067_c0_g1_i2, TRINITY_DN107133_c0_g1_i1, TRINITY_DN118296_c0_g2_i1, TRINITY_DN118563_c1_g1_i4, TRINITY_DN12459_c1_g2_i1, TRINITY_DN125319_c0_g1_i1, TRINITY_DN125891_c0_g1_i1, TRINITY_DN135185_c0_g1_i1, TRINITY_DN14391_c0_g1_i1, TRINITY_DN176365_c0_g1_i4, TRINITY_DN180981_c0_g1_i2, TRINITY_DN20675_c0_g1_i1, TRINITY_DN21154_c0_g1_i1, TRINITY_DN265014_c0_g1_i1, TRINITY_DN265578_c0_g1_i1…	49	258
GO:0098796	membrane protein complex	CC	1.39264e-06	2.90271e-05	TRINITY_DN118217_c0_g1_i4, TRINITY_DN1209_c0_g1_i1, TRINITY_DN14633_c0_g1_i2, TRINITY_DN22306_c0_g1_i2, TRINITY_DN2364_c0_g1_i1, TRINITY_DN2364_c0_g1_i2, TRINITY_DN2437_c6_g1_i1, TRINITY_DN30915_c0_g1_i17, TRINITY_DN3365_c0_g1_i4, TRINITY_DN340640_c0_g1_i1, TRINITY_DN341952_c0_g1_i1, TRINITY_DN405629_c0_g1_i1, TRINITY_DN472576_c0_g1_i1, TRINITY_DN473883_c0_g1_i1, TRINITY_DN543952_c0_g1_i1, TRINIT…	30	130
GO:0008152	metabolic process	BP	3.85266e-42	2.04769e-39	TRINITY_DN1004_c0_g1_i1, TRINITY_DN1004_c0_g2_i1, TRINITY_DN100748_c0_g2_i2, TRINITY_DN102252_c0_g2_i1, TRINITY_DN102252_c0_g3_i1, TRINITY_DN102252_c0_g4_i1, TRINITY_DN1024_c0_g1_i1, TRINITY_DN103792_c0_g1_i1, TRINITY_DN1038_c0_g1_i3, TRINITY_DN104067_c0_g1_i2, TRINITY_DN1041_c0_g1_i5, TRINITY_DN1041_c0_g1_i9, TRINITY_DN1053_c0_g1_i1, TRINITY_DN10611_c0_g1_i1, TRINITY_DN107040_c1_g2_i6, TRINITY_D…	320	1486
GO:0070006	metalloaminopeptidase activity	MF	0.0396371	0.238721	TRINITY_DN341162_c0_g1_i1, TRINITY_DN475326_c0_g1_i1, TRINITY_DN617753_c0_g1_i1	3	8
GO:0004181	metallocarboxypeptidase activity	MF	0.000467002	0.00542538	TRINITY_DN100748_c0_g2_i2, TRINITY_DN17003_c0_g1_i2, TRINITY_DN267152_c0_g1_i1, TRINITY_DN276586_c0_g1_i1, TRINITY_DN403214_c0_g1_i1, TRINITY_DN410616_c0_g1_i4, TRINITY_DN473917_c0_g1_i1, TRINITY_DN481805_c0_g1_i1	8	18
GO:0008235	metalloexopeptidase activity	MF	4.94441e-05	0.000818311	TRINITY_DN100748_c0_g2_i2, TRINITY_DN17003_c0_g1_i2, TRINITY_DN267152_c0_g1_i1, TRINITY_DN276586_c0_g1_i1, TRINITY_DN341162_c0_g1_i1, TRINITY_DN403214_c0_g1_i1, TRINITY_DN410616_c0_g1_i4, TRINITY_DN473917_c0_g1_i1, TRINITY_DN475326_c0_g1_i1, TRINITY_DN481805_c0_g1_i1, TRINITY_DN617753_c0_g1_i1	11	26
GO:0008237	metallopeptidase activity	MF	1.45828e-05	0.000279306	TRINITY_DN100748_c0_g2_i2, TRINITY_DN112022_c0_g1_i8, TRINITY_DN17003_c0_g1_i2, TRINITY_DN267152_c0_g1_i1, TRINITY_DN276586_c0_g1_i1, TRINITY_DN341162_c0_g1_i1, TRINITY_DN403214_c0_g1_i1, TRINITY_DN410616_c0_g1_i4, TRINITY_DN473917_c0_g1_i1, TRINITY_DN475326_c0_g1_i1, TRINITY_DN475516_c0_g1_i1, TRINITY_DN47755_c0_g2_i3, TRINITY_DN481805_c0_g1_i1, TRINITY_DN549098_c0_g1_i1, TRINITY_DN617753_c0_g1_…	16	48
GO:0032259	methylation	BP	0.0146518	0.112049	TRINITY_DN265578_c0_g1_i1, TRINITY_DN474322_c0_g1_i1, TRINITY_DN625754_c0_g1_i1	3	8
GO:0042579	microbody	CC	0.000121173	0.00168374	TRINITY_DN21342_c0_g1_i1, TRINITY_DN22862_c0_g1_i1, TRINITY_DN272215_c0_g1_i1, TRINITY_DN335923_c0_g1_i1, TRINITY_DN617141_c0_g1_i2, TRINITY_DN617141_c0_g1_i3, TRINITY_DN71209_c0_g1_i1, TRINITY_DN71209_c0_g1_i8, TRINITY_DN89007_c0_g1_i2, TRINITY_DN9948_c0_g1_i2	10	25
GO:0031903	microbody membrane	CC	0.000102125	0.00145717	TRINITY_DN272215_c0_g1_i1, TRINITY_DN335923_c0_g1_i1, TRINITY_DN71209_c0_g1_i1, TRINITY_DN71209_c0_g1_i8, TRINITY_DN89007_c0_g1_i2, TRINITY_DN9948_c0_g1_i2	6	10
GO:0001578	microtubule bundle formation	BP	0.0487382	0.277794	TRINITY_DN266178_c0_g1_i1	1	1
GO:0007017	microtubule-based process	BP	0.0173	0.127707	TRINITY_DN266178_c0_g1_i1, TRINITY_DN268501_c0_g1_i2, TRINITY_DN339345_c0_g1_i1, TRINITY_DN478520_c0_g1_i1, TRINITY_DN765_c0_g1_i2, TRINITY_DN765_c0_g2_i3, TRINITY_DN765_c0_g2_i4	7	30
GO:0036038	MKS complex	CC	0.0484133	0.277794	TRINITY_DN542929_c0_g1_i14, TRINITY_DN542929_c0_g1_i19	2	3
GO:0043632	modification-dependent macromolecule catabolic process	BP	6.64513e-05	0.00102373	TRINITY_DN1041_c0_g1_i5, TRINITY_DN2995_c0_g2_i2, TRINITY_DN477459_c0_g1_i1, TRINITY_DN56471_c0_g1_i1, TRINITY_DN619663_c0_g1_i1, TRINITY_DN6406_c0_g1_i1, TRINITY_DN6406_c0_g2_i1, TRINITY_DN8963_c0_g1_i1, TRINITY_DN8963_c0_g2_i1, TRINITY_DN9262_c0_g1_i19, TRINITY_DN9262_c0_g1_i5	11	33
GO:0019941	modification-dependent protein catabolic process	BP	6.64513e-05	0.00102373	TRINITY_DN1041_c0_g1_i5, TRINITY_DN2995_c0_g2_i2, TRINITY_DN477459_c0_g1_i1, TRINITY_DN56471_c0_g1_i1, TRINITY_DN619663_c0_g1_i1, TRINITY_DN6406_c0_g1_i1, TRINITY_DN6406_c0_g2_i1, TRINITY_DN8963_c0_g1_i1, TRINITY_DN8963_c0_g2_i1, TRINITY_DN9262_c0_g1_i19, TRINITY_DN9262_c0_g1_i5	11	33
GO:0003674	molecular_function	MF	3.50176e-16	1.69199e-14	TRINITY_DN1004_c0_g1_i1, TRINITY_DN1004_c0_g2_i1, TRINITY_DN100670_c0_g1_i4, TRINITY_DN100748_c0_g2_i2, TRINITY_DN1009_c9_g1_i1, TRINITY_DN102252_c0_g2_i1, TRINITY_DN102252_c0_g3_i1, TRINITY_DN102252_c0_g4_i1, TRINITY_DN1024_c0_g1_i1, TRINITY_DN103792_c0_g1_i1, TRINITY_DN1038_c0_g1_i5, TRINITY_DN104067_c0_g1_i2, TRINITY_DN10611_c0_g1_i1, TRINITY_DN106405_c0_g1_i2, TRINITY_DN107040_c1_g2_i6, TRINI…	597	4085
GO:0098655	monoatomic cation transmembrane transport	BP	9.81689e-10	2.54521e-08	TRINITY_DN118217_c0_g1_i4, TRINITY_DN1209_c0_g1_i1, TRINITY_DN18945_c2_g1_i1, TRINITY_DN20106_c0_g1_i2, TRINITY_DN21964_c0_g2_i2, TRINITY_DN23288_c0_g1_i1, TRINITY_DN2364_c0_g1_i1, TRINITY_DN2364_c0_g1_i2, TRINITY_DN2437_c6_g1_i1, TRINITY_DN2564_c0_g1_i19, TRINITY_DN27347_c0_g1_i1, TRINITY_DN30915_c0_g1_i17, TRINITY_DN341952_c0_g1_i1, TRINITY_DN403155_c0_g1_i1, TRINITY_DN405629_c0_g1_i1, TRINITY_…	38	127
GO:0008324	monoatomic cation transmembrane transporter activity	MF	6.01832e-09	1.40604e-07	TRINITY_DN118217_c0_g1_i4, TRINITY_DN11994_c0_g1_i4, TRINITY_DN11994_c0_g3_i1, TRINITY_DN1209_c0_g1_i1, TRINITY_DN15376_c0_g1_i2, TRINITY_DN15494_c0_g1_i1, TRINITY_DN15494_c0_g2_i1, TRINITY_DN20106_c0_g1_i2, TRINITY_DN2364_c0_g1_i1, TRINITY_DN2364_c0_g1_i2, TRINITY_DN2437_c6_g1_i1, TRINITY_DN2564_c0_g1_i19, TRINITY_DN27347_c0_g1_i1, TRINITY_DN29327_c0_g1_i2, TRINITY_DN30915_c0_g1_i17, TRINITY_DN3…	35	124
GO:0006812	monoatomic cation transport	BP	5.82993e-09	1.37716e-07	TRINITY_DN118217_c0_g1_i4, TRINITY_DN1209_c0_g1_i1, TRINITY_DN15376_c0_g1_i2, TRINITY_DN18945_c2_g1_i1, TRINITY_DN20106_c0_g1_i2, TRINITY_DN21964_c0_g2_i2, TRINITY_DN23288_c0_g1_i1, TRINITY_DN2364_c0_g1_i1, TRINITY_DN2364_c0_g1_i2, TRINITY_DN2437_c6_g1_i1, TRINITY_DN2564_c0_g1_i19, TRINITY_DN27347_c0_g1_i1, TRINITY_DN29327_c0_g1_i2, TRINITY_DN30915_c0_g1_i17, TRINITY_DN341952_c0_g1_i1, TRINITY_DN…	41	149
GO:0034220	monoatomic ion transmembrane transport	BP	7.29148e-11	2.18334e-09	TRINITY_DN118217_c0_g1_i4, TRINITY_DN1209_c0_g1_i1, TRINITY_DN15494_c0_g1_i1, TRINITY_DN15494_c0_g2_i1, TRINITY_DN18945_c2_g1_i1, TRINITY_DN20106_c0_g1_i2, TRINITY_DN21964_c0_g2_i2, TRINITY_DN23288_c0_g1_i1, TRINITY_DN2364_c0_g1_i1, TRINITY_DN2364_c0_g1_i2, TRINITY_DN2437_c6_g1_i1, TRINITY_DN2564_c0_g1_i19, TRINITY_DN27347_c0_g1_i1, TRINITY_DN30915_c0_g1_i17, TRINITY_DN341952_c0_g1_i1, TRINITY_DN…	40	130
GO:0015075	monoatomic ion transmembrane transporter activity	MF	9.82592e-05	0.00145717	TRINITY_DN118217_c0_g1_i4, TRINITY_DN11994_c0_g1_i4, TRINITY_DN11994_c0_g3_i1, TRINITY_DN1209_c0_g1_i1, TRINITY_DN15376_c0_g1_i2, TRINITY_DN15494_c0_g1_i1, TRINITY_DN15494_c0_g2_i1, TRINITY_DN20106_c0_g1_i2, TRINITY_DN2364_c0_g1_i1, TRINITY_DN2364_c0_g1_i2, TRINITY_DN2437_c6_g1_i1, TRINITY_DN2564_c0_g1_i19, TRINITY_DN27347_c0_g1_i1, TRINITY_DN29327_c0_g1_i2, TRINITY_DN30915_c0_g1_i17, TRINITY_DN3…	35	177
GO:0006811	monoatomic ion transport	BP	2.54159e-05	0.000450285	TRINITY_DN118217_c0_g1_i4, TRINITY_DN1209_c0_g1_i1, TRINITY_DN15376_c0_g1_i2, TRINITY_DN15494_c0_g1_i1, TRINITY_DN15494_c0_g2_i1, TRINITY_DN18945_c2_g1_i1, TRINITY_DN20106_c0_g1_i2, TRINITY_DN21964_c0_g2_i2, TRINITY_DN23288_c0_g1_i1, TRINITY_DN2364_c0_g1_i1, TRINITY_DN2364_c0_g1_i2, TRINITY_DN2437_c6_g1_i1, TRINITY_DN2564_c0_g1_i19, TRINITY_DN27347_c0_g1_i1, TRINITY_DN29327_c0_g1_i2, TRINITY_DN30…	43	214
GO:0032787	monocarboxylic acid metabolic process	BP	0.00259996	0.0268325	TRINITY_DN210033_c0_g1_i2, TRINITY_DN22862_c0_g1_i1, TRINITY_DN265771_c0_g1_i1, TRINITY_DN336842_c0_g1_i1, TRINITY_DN339402_c0_g1_i1, TRINITY_DN343591_c0_g1_i1, TRINITY_DN404586_c0_g1_i1, TRINITY_DN476606_c0_g1_i1, TRINITY_DN542710_c0_g1_i2, TRINITY_DN617141_c0_g1_i2, TRINITY_DN617141_c0_g1_i3	11	39
GO:0046364	monosaccharide biosynthetic process	BP	0.0207523	0.143844	TRINITY_DN24216_c0_g1_i1, TRINITY_DN24216_c0_g1_i7, TRINITY_DN29211_c1_g1_i2, TRINITY_DN336842_c0_g1_i1	4	10
GO:0005996	monosaccharide metabolic process	BP	0.021295	0.145492	TRINITY_DN118296_c0_g2_i1, TRINITY_DN125297_c2_g1_i1, TRINITY_DN24216_c0_g1_i1, TRINITY_DN24216_c0_g1_i7, TRINITY_DN29211_c1_g1_i2, TRINITY_DN336842_c0_g1_i1, TRINITY_DN473045_c0_g1_i1	7	25
GO:0031514	motile cilium	CC	0.0082434	0.0689979	TRINITY_DN49945_c0_g1_i1, TRINITY_DN49945_c0_g2_i1	2	2
GO:0000398	mRNA splicing, via spliceosome	BP	0.0354103	0.216952	TRINITY_DN40390_c0_g1_i2, TRINITY_DN472178_c0_g1_i1, TRINITY_DN616307_c0_g1_i1, TRINITY_DN617844_c0_g1_i1	4	13
GO:0034660	ncRNA metabolic process	BP	1.16681e-05	0.000225513	TRINITY_DN18024_c0_g1_i1, TRINITY_DN209581_c0_g1_i1, TRINITY_DN209581_c0_g1_i2, TRINITY_DN265578_c0_g1_i1, TRINITY_DN334520_c0_g1_i1, TRINITY_DN406886_c0_g1_i1, TRINITY_DN4532_c1_g1_i1, TRINITY_DN473367_c0_g1_i1, TRINITY_DN476196_c0_g1_i1, TRINITY_DN478964_c0_g1_i1, TRINITY_DN50065_c1_g2_i1, TRINITY_DN542801_c0_g1_i1, TRINITY_DN563597_c0_g1_i1, TRINITY_DN614017_c0_g1_i1, TRINITY_DN614083_c0_g1_i1…	24	92
GO:0034470	ncRNA processing	BP	0.000427265	0.00504629	TRINITY_DN265578_c0_g1_i1, TRINITY_DN334520_c0_g1_i1, TRINITY_DN473367_c0_g1_i1, TRINITY_DN476196_c0_g1_i1, TRINITY_DN50065_c1_g2_i1, TRINITY_DN542801_c0_g1_i1, TRINITY_DN563597_c0_g1_i1, TRINITY_DN614083_c0_g1_i1, TRINITY_DN615668_c0_g1_i1, TRINITY_DN621536_c0_g1_i1, TRINITY_DN625754_c0_g1_i1, TRINITY_DN64313_c0_g1_i2	12	46
GO:0046496	nicotinamide nucleotide metabolic process	BP	0.00941262	0.0772635	TRINITY_DN210033_c0_g1_i2, TRINITY_DN265771_c0_g1_i1, TRINITY_DN336842_c0_g1_i1, TRINITY_DN339402_c0_g1_i1, TRINITY_DN343591_c0_g1_i1, TRINITY_DN404586_c0_g1_i1, TRINITY_DN476606_c0_g1_i1	7	24
GO:0006807	nitrogen compound metabolic process	BP	7.63648e-42	3.24703e-39	TRINITY_DN1004_c0_g1_i1, TRINITY_DN1004_c0_g2_i1, TRINITY_DN100748_c0_g2_i2, TRINITY_DN102252_c0_g2_i1, TRINITY_DN102252_c0_g3_i1, TRINITY_DN102252_c0_g4_i1, TRINITY_DN103792_c0_g1_i1, TRINITY_DN1038_c0_g1_i3, TRINITY_DN104067_c0_g1_i2, TRINITY_DN1041_c0_g1_i5, TRINITY_DN1041_c0_g1_i9, TRINITY_DN1053_c0_g1_i1, TRINITY_DN107040_c1_g2_i6, TRINITY_DN107133_c0_g1_i1, TRINITY_DN109695_c0_g1_i1, TRINIT…	279	1222
GO:0071705	nitrogen compound transport	BP	0.0307316	0.194451	TRINITY_DN13581_c0_g1_i1, TRINITY_DN13581_c0_g1_i2, TRINITY_DN13581_c0_g1_i5, TRINITY_DN14073_c0_g1_i1, TRINITY_DN14073_c0_g2_i2, TRINITY_DN15734_c0_g1_i4, TRINITY_DN20106_c0_g1_i2, TRINITY_DN22306_c0_g1_i2, TRINITY_DN2564_c0_g1_i19, TRINITY_DN268501_c0_g1_i2, TRINITY_DN27347_c0_g1_i1, TRINITY_DN613486_c0_g1_i1, TRINITY_DN613486_c0_g1_i2, TRINITY_DN617137_c0_g1_i3, TRINITY_DN61814_c0_g1_i1, TRINI…	17	101
GO:0043228	non-membrane-bounded organelle	CC	6.05424e-35	5.8506e-33	TRINITY_DN1004_c0_g1_i1, TRINITY_DN1004_c0_g2_i1, TRINITY_DN102252_c0_g2_i1, TRINITY_DN102252_c0_g3_i1, TRINITY_DN102252_c0_g4_i1, TRINITY_DN109695_c0_g1_i1, TRINITY_DN109695_c0_g3_i1, TRINITY_DN14413_c1_g1_i4, TRINITY_DN1483_c0_g1_i1, TRINITY_DN1483_c0_g1_i3, TRINITY_DN1483_c0_g2_i2, TRINITY_DN15026_c0_g2_i1, TRINITY_DN1503_c0_g1_i10, TRINITY_DN1503_c0_g1_i3, TRINITY_DN1503_c0_g1_i8, TRINITY_DN1…	102	325
GO:0003676	nucleic acid binding	MF	0.00547425	0.051045	TRINITY_DN103792_c0_g1_i1, TRINITY_DN109695_c0_g1_i1, TRINITY_DN109695_c0_g3_i1, TRINITY_DN125842_c0_g1_i2, TRINITY_DN128390_c0_g1_i1, TRINITY_DN135364_c1_g1_i1, TRINITY_DN1365_c0_g1_i1, TRINITY_DN1503_c0_g1_i10, TRINITY_DN1503_c0_g1_i3, TRINITY_DN1664_c0_g1_i1, TRINITY_DN17029_c0_g1_i1, TRINITY_DN175170_c0_g1_i2, TRINITY_DN192969_c0_g2_i1, TRINITY_DN20728_c0_g1_i3, TRINITY_DN209824_c0_g1_i1, TRI…	78	548
GO:0090304	nucleic acid metabolic process	BP	2.81694e-05	0.000486896	TRINITY_DN103792_c0_g1_i1, TRINITY_DN1053_c0_g1_i1, TRINITY_DN125842_c0_g1_i2, TRINITY_DN135364_c1_g1_i1, TRINITY_DN152821_c0_g1_i3, TRINITY_DN17029_c0_g1_i1, TRINITY_DN18024_c0_g1_i1, TRINITY_DN209581_c0_g1_i1, TRINITY_DN209581_c0_g1_i2, TRINITY_DN209824_c0_g1_i1, TRINITY_DN22164_c0_g1_i1, TRINITY_DN22749_c2_g1_i4, TRINITY_DN26541_c0_g1_i11, TRINITY_DN265578_c0_g1_i1, TRINITY_DN267065_c0_g1_i1, …	69	395
GO:0034654	nucleobase-containing compound biosynthetic process	BP	0.0171617	0.127128	TRINITY_DN103792_c0_g1_i1, TRINITY_DN118217_c0_g1_i4, TRINITY_DN125842_c0_g1_i2, TRINITY_DN17029_c0_g1_i1, TRINITY_DN20807_c0_g1_i7, TRINITY_DN22164_c0_g1_i1, TRINITY_DN22749_c2_g1_i4, TRINITY_DN2437_c6_g1_i1, TRINITY_DN30915_c0_g1_i17, TRINITY_DN335069_c0_g1_i2, TRINITY_DN341781_c0_g1_i1, TRINITY_DN36296_c0_g2_i1, TRINITY_DN403586_c0_g1_i1, TRINITY_DN40881_c0_g1_i5, TRINITY_DN4327_c0_g2_i2, TRIN…	27	169
GO:0019205	nucleobase-containing compound kinase activity	MF	0.047749	0.276606	TRINITY_DN122302_c0_g1_i3, TRINITY_DN122302_c0_g2_i2	2	5
GO:0006139	nucleobase-containing compound metabolic process	BP	2.57811e-08	5.70944e-07	TRINITY_DN103792_c0_g1_i1, TRINITY_DN1053_c0_g1_i1, TRINITY_DN118217_c0_g1_i4, TRINITY_DN125842_c0_g1_i2, TRINITY_DN1295_c1_g1_i5, TRINITY_DN1295_c1_g1_i6, TRINITY_DN135364_c1_g1_i1, TRINITY_DN152821_c0_g1_i3, TRINITY_DN17029_c0_g1_i1, TRINITY_DN18024_c0_g1_i1, TRINITY_DN20807_c0_g1_i7, TRINITY_DN209581_c0_g1_i1, TRINITY_DN209581_c0_g1_i2, TRINITY_DN209824_c0_g1_i1, TRINITY_DN210033_c0_g1_i2, TRI…	92	488
GO:0055086	nucleobase-containing small molecule metabolic process	BP	0.000107325	0.00150114	TRINITY_DN118217_c0_g1_i4, TRINITY_DN1295_c1_g1_i5, TRINITY_DN1295_c1_g1_i6, TRINITY_DN20807_c0_g1_i7, TRINITY_DN210033_c0_g1_i2, TRINITY_DN21342_c0_g1_i1, TRINITY_DN2437_c6_g1_i1, TRINITY_DN265771_c0_g1_i1, TRINITY_DN30915_c0_g1_i17, TRINITY_DN336842_c0_g1_i1, TRINITY_DN339402_c0_g1_i1, TRINITY_DN343591_c0_g1_i1, TRINITY_DN36296_c0_g2_i1, TRINITY_DN404586_c0_g1_i1, TRINITY_DN40881_c0_g1_i5, TRIN…	23	93
GO:0001882	nucleoside binding	MF	0.0101142	0.0802342	TRINITY_DN337841_c0_g1_i1, TRINITY_DN3402_c0_g1_i3, TRINITY_DN4594_c0_g1_i1, TRINITY_DN53883_c0_g1_i25, TRINITY_DN53883_c0_g1_i7, TRINITY_DN617137_c0_g1_i3	6	16
GO:0009132	nucleoside diphosphate metabolic process	BP	0.000429623	0.00504629	TRINITY_DN210033_c0_g1_i2, TRINITY_DN265771_c0_g1_i1, TRINITY_DN336842_c0_g1_i1, TRINITY_DN339402_c0_g1_i1, TRINITY_DN343591_c0_g1_i1, TRINITY_DN404586_c0_g1_i1, TRINITY_DN476606_c0_g1_i1	7	15
GO:0009124	nucleoside monophosphate biosynthetic process	BP	0.00661408	0.0588349	TRINITY_DN118217_c0_g1_i4, TRINITY_DN2437_c6_g1_i1, TRINITY_DN30915_c0_g1_i17, TRINITY_DN4327_c0_g2_i2, TRINITY_DN4327_c0_g3_i2, TRINITY_DN643029_c0_g1_i1, TRINITY_DN8114_c0_g2_i1	7	28
GO:0009123	nucleoside monophosphate metabolic process	BP	1.55092e-05	0.000279429	TRINITY_DN118217_c0_g1_i4, TRINITY_DN210033_c0_g1_i2, TRINITY_DN2437_c6_g1_i1, TRINITY_DN265771_c0_g1_i1, TRINITY_DN30915_c0_g1_i17, TRINITY_DN336842_c0_g1_i1, TRINITY_DN339402_c0_g1_i1, TRINITY_DN343591_c0_g1_i1, TRINITY_DN404586_c0_g1_i1, TRINITY_DN4327_c0_g2_i2, TRINITY_DN4327_c0_g3_i2, TRINITY_DN476606_c0_g1_i1, TRINITY_DN643029_c0_g1_i1, TRINITY_DN8114_c0_g2_i1	14	43
GO:1901265	nucleoside phosphate binding	MF	4.95143e-11	1.52562e-09	TRINITY_DN108653_c1_g1_i1, TRINITY_DN12359_c0_g3_i1, TRINITY_DN12359_c0_g3_i2, TRINITY_DN1330_c0_g1_i1, TRINITY_DN1330_c0_g1_i10, TRINITY_DN1330_c0_g1_i5, TRINITY_DN13617_c1_g2_i1, TRINITY_DN137390_c1_g3_i4, TRINITY_DN14083_c0_g1_i3, TRINITY_DN14629_c0_g1_i1, TRINITY_DN16432_c0_g1_i2, TRINITY_DN16432_c0_g2_i1, TRINITY_DN17338_c0_g3_i1, TRINITY_DN17338_c0_g4_i1, TRINITY_DN177204_c0_g1_i1, TRINITY_…	91	391
GO:1901292	nucleoside phosphate catabolic process	BP	0.00194495	0.0205719	TRINITY_DN21342_c0_g1_i1, TRINITY_DN46210_c0_g1_i4, TRINITY_DN5699_c0_g2_i1, TRINITY_DN95263_c0_g1_i12	4	6
GO:0006753	nucleoside phosphate metabolic process	BP	0.000107325	0.00150114	TRINITY_DN118217_c0_g1_i4, TRINITY_DN1295_c1_g1_i5, TRINITY_DN1295_c1_g1_i6, TRINITY_DN20807_c0_g1_i7, TRINITY_DN210033_c0_g1_i2, TRINITY_DN21342_c0_g1_i1, TRINITY_DN2437_c6_g1_i1, TRINITY_DN265771_c0_g1_i1, TRINITY_DN30915_c0_g1_i17, TRINITY_DN336842_c0_g1_i1, TRINITY_DN339402_c0_g1_i1, TRINITY_DN343591_c0_g1_i1, TRINITY_DN36296_c0_g2_i1, TRINITY_DN404586_c0_g1_i1, TRINITY_DN40881_c0_g1_i5, TRIN…	23	93
GO:0009142	nucleoside triphosphate biosynthetic process	BP	0.00481548	0.0457041	TRINITY_DN118217_c0_g1_i4, TRINITY_DN2437_c6_g1_i1, TRINITY_DN30915_c0_g1_i17, TRINITY_DN4327_c0_g2_i2, TRINITY_DN4327_c0_g3_i2, TRINITY_DN643029_c0_g1_i1, TRINITY_DN8114_c0_g2_i1	7	27
GO:0009141	nucleoside triphosphate metabolic process	BP	5.35778e-06	0.000107459	TRINITY_DN118217_c0_g1_i4, TRINITY_DN210033_c0_g1_i2, TRINITY_DN21342_c0_g1_i1, TRINITY_DN2437_c6_g1_i1, TRINITY_DN265771_c0_g1_i1, TRINITY_DN30915_c0_g1_i17, TRINITY_DN336842_c0_g1_i1, TRINITY_DN339402_c0_g1_i1, TRINITY_DN343591_c0_g1_i1, TRINITY_DN404586_c0_g1_i1, TRINITY_DN4327_c0_g2_i2, TRINITY_DN4327_c0_g3_i2, TRINITY_DN476606_c0_g1_i1, TRINITY_DN643029_c0_g1_i1, TRINITY_DN8114_c0_g2_i1	15	45
GO:0000166	nucleotide binding	MF	4.95143e-11	1.52562e-09	TRINITY_DN108653_c1_g1_i1, TRINITY_DN12359_c0_g3_i1, TRINITY_DN12359_c0_g3_i2, TRINITY_DN1330_c0_g1_i1, TRINITY_DN1330_c0_g1_i10, TRINITY_DN1330_c0_g1_i5, TRINITY_DN13617_c1_g2_i1, TRINITY_DN137390_c1_g3_i4, TRINITY_DN14083_c0_g1_i3, TRINITY_DN14629_c0_g1_i1, TRINITY_DN16432_c0_g1_i2, TRINITY_DN16432_c0_g2_i1, TRINITY_DN17338_c0_g3_i1, TRINITY_DN17338_c0_g4_i1, TRINITY_DN177204_c0_g1_i1, TRINITY_…	91	391
GO:0009166	nucleotide catabolic process	BP	0.00690857	0.0604429	TRINITY_DN46210_c0_g1_i4, TRINITY_DN5699_c0_g2_i1, TRINITY_DN95263_c0_g1_i12	3	4
GO:0009117	nucleotide metabolic process	BP	0.000226317	0.00298851	TRINITY_DN118217_c0_g1_i4, TRINITY_DN1295_c1_g1_i5, TRINITY_DN1295_c1_g1_i6, TRINITY_DN20807_c0_g1_i7, TRINITY_DN210033_c0_g1_i2, TRINITY_DN2437_c6_g1_i1, TRINITY_DN265771_c0_g1_i1, TRINITY_DN30915_c0_g1_i17, TRINITY_DN336842_c0_g1_i1, TRINITY_DN339402_c0_g1_i1, TRINITY_DN343591_c0_g1_i1, TRINITY_DN36296_c0_g2_i1, TRINITY_DN404586_c0_g1_i1, TRINITY_DN40881_c0_g1_i5, TRINITY_DN4327_c0_g2_i2, TRINI…	22	91
GO:0016779	nucleotidyltransferase activity	MF	0.000668277	0.00743852	TRINITY_DN103792_c0_g1_i1, TRINITY_DN124788_c0_g2_i2, TRINITY_DN125842_c0_g1_i2, TRINITY_DN17029_c0_g1_i1, TRINITY_DN264767_c0_g1_i2, TRINITY_DN335069_c0_g1_i2, TRINITY_DN341781_c0_g1_i1, TRINITY_DN403586_c0_g1_i1, TRINITY_DN47145_c0_g1_i2, TRINITY_DN477103_c0_g1_i1, TRINITY_DN50797_c0_g1_i1, TRINITY_DN543603_c0_g1_i1, TRINITY_DN545076_c0_g1_i1, TRINITY_DN545820_c0_g1_i1, TRINITY_DN563597_c0_g1_i…	21	83
GO:0043226	organelle	CC	6.86509e-29	4.56099e-27	TRINITY_DN1004_c0_g1_i1, TRINITY_DN1004_c0_g2_i1, TRINITY_DN102252_c0_g2_i1, TRINITY_DN102252_c0_g3_i1, TRINITY_DN102252_c0_g4_i1, TRINITY_DN109695_c0_g1_i1, TRINITY_DN109695_c0_g3_i1, TRINITY_DN137390_c1_g3_i4, TRINITY_DN14413_c1_g1_i4, TRINITY_DN1483_c0_g1_i1, TRINITY_DN1483_c0_g1_i3, TRINITY_DN1483_c0_g2_i2, TRINITY_DN15026_c0_g2_i1, TRINITY_DN1503_c0_g1_i10, TRINITY_DN1503_c0_g1_i3, TRINITY_D…	122	471
GO:0048285	organelle fission	BP	3.63004e-05	0.000617397	TRINITY_DN272215_c0_g1_i1, TRINITY_DN335923_c0_g1_i1, TRINITY_DN71209_c0_g1_i1, TRINITY_DN71209_c0_g1_i8, TRINITY_DN89007_c0_g1_i2, TRINITY_DN9948_c0_g1_i2	6	9
GO:0031090	organelle membrane	CC	0.0254312	0.167909	TRINITY_DN272215_c0_g1_i1, TRINITY_DN335923_c0_g1_i1, TRINITY_DN71209_c0_g1_i1, TRINITY_DN71209_c0_g1_i8, TRINITY_DN89007_c0_g1_i2, TRINITY_DN9948_c0_g1_i2	6	29
GO:0006996	organelle organization	BP	0.000802926	0.00879908	TRINITY_DN26541_c0_g1_i11, TRINITY_DN266178_c0_g1_i1, TRINITY_DN267065_c0_g1_i1, TRINITY_DN272215_c0_g1_i1, TRINITY_DN3103_c0_g2_i1, TRINITY_DN3147_c0_g1_i2, TRINITY_DN3147_c0_g1_i3, TRINITY_DN335923_c0_g1_i1, TRINITY_DN339345_c0_g1_i1, TRINITY_DN403166_c0_g1_i1, TRINITY_DN478520_c0_g1_i1, TRINITY_DN542929_c0_g1_i14, TRINITY_DN542929_c0_g1_i19, TRINITY_DN616838_c0_g1_i1, TRINITY_DN71209_c0_g1_i1,…	20	91
GO:0006082	organic acid metabolic process	BP	0.000480737	0.00549487	TRINITY_DN107225_c0_g1_i2, TRINITY_DN18024_c0_g1_i1, TRINITY_DN209581_c0_g1_i1, TRINITY_DN209581_c0_g1_i2, TRINITY_DN210033_c0_g1_i2, TRINITY_DN22862_c0_g1_i1, TRINITY_DN265771_c0_g1_i1, TRINITY_DN336842_c0_g1_i1, TRINITY_DN339402_c0_g1_i1, TRINITY_DN343591_c0_g1_i1, TRINITY_DN403893_c0_g1_i1, TRINITY_DN404586_c0_g1_i1, TRINITY_DN406886_c0_g1_i1, TRINITY_DN4532_c1_g1_i1, TRINITY_DN476606_c0_g1_i1…	25	110
GO:0097159	organic cyclic compound binding	MF	4.19478e-09	1.03699e-07	TRINITY_DN103792_c0_g1_i1, TRINITY_DN108653_c1_g1_i1, TRINITY_DN109695_c0_g1_i1, TRINITY_DN109695_c0_g3_i1, TRINITY_DN119675_c0_g1_i1, TRINITY_DN12359_c0_g3_i1, TRINITY_DN12359_c0_g3_i2, TRINITY_DN125842_c0_g1_i2, TRINITY_DN128390_c0_g1_i1, TRINITY_DN1330_c0_g1_i1, TRINITY_DN1330_c0_g1_i10, TRINITY_DN1330_c0_g1_i5, TRINITY_DN135364_c1_g1_i1, TRINITY_DN13617_c1_g2_i1, TRINITY_DN1365_c0_g1_i1, TRIN…	163	961
GO:1901362	organic cyclic compound biosynthetic process	BP	0.0318113	0.200091	TRINITY_DN103792_c0_g1_i1, TRINITY_DN118217_c0_g1_i4, TRINITY_DN125842_c0_g1_i2, TRINITY_DN17029_c0_g1_i1, TRINITY_DN20807_c0_g1_i7, TRINITY_DN22164_c0_g1_i1, TRINITY_DN225497_c0_g1_i2, TRINITY_DN22749_c2_g1_i4, TRINITY_DN2437_c6_g1_i1, TRINITY_DN30915_c0_g1_i17, TRINITY_DN335069_c0_g1_i2, TRINITY_DN341781_c0_g1_i1, TRINITY_DN36296_c0_g2_i1, TRINITY_DN403586_c0_g1_i1, TRINITY_DN40881_c0_g1_i5, TR…	28	188
GO:1901360	organic cyclic compound metabolic process	BP	5.96436e-08	1.28083e-06	TRINITY_DN103792_c0_g1_i1, TRINITY_DN1053_c0_g1_i1, TRINITY_DN118217_c0_g1_i4, TRINITY_DN125842_c0_g1_i2, TRINITY_DN1295_c1_g1_i5, TRINITY_DN1295_c1_g1_i6, TRINITY_DN135364_c1_g1_i1, TRINITY_DN152821_c0_g1_i3, TRINITY_DN17029_c0_g1_i1, TRINITY_DN18024_c0_g1_i1, TRINITY_DN20807_c0_g1_i7, TRINITY_DN209581_c0_g1_i1, TRINITY_DN209581_c0_g1_i2, TRINITY_DN209824_c0_g1_i1, TRINITY_DN210033_c0_g1_i2, TRI…	94	514
GO:1901576	organic substance biosynthetic process	BP	8.43612e-31	6.64267e-29	TRINITY_DN1004_c0_g1_i1, TRINITY_DN1004_c0_g2_i1, TRINITY_DN102252_c0_g2_i1, TRINITY_DN102252_c0_g3_i1, TRINITY_DN102252_c0_g4_i1, TRINITY_DN103792_c0_g1_i1, TRINITY_DN109695_c0_g1_i1, TRINITY_DN109695_c0_g3_i1, TRINITY_DN118217_c0_g1_i4, TRINITY_DN125842_c0_g1_i2, TRINITY_DN14413_c1_g1_i4, TRINITY_DN1483_c0_g1_i1, TRINITY_DN1483_c0_g1_i3, TRINITY_DN1483_c0_g2_i2, TRINITY_DN15026_c0_g2_i1, TRINIT…	135	524
GO:1901575	organic substance catabolic process	BP	3.82252e-06	7.8141e-05	TRINITY_DN1041_c0_g1_i5, TRINITY_DN210033_c0_g1_i2, TRINITY_DN21342_c0_g1_i1, TRINITY_DN22862_c0_g1_i1, TRINITY_DN265771_c0_g1_i1, TRINITY_DN2995_c0_g2_i2, TRINITY_DN336842_c0_g1_i1, TRINITY_DN339402_c0_g1_i1, TRINITY_DN343591_c0_g1_i1, TRINITY_DN35140_c0_g2_i1, TRINITY_DN404586_c0_g1_i1, TRINITY_DN46210_c0_g1_i4, TRINITY_DN476606_c0_g1_i1, TRINITY_DN477459_c0_g1_i1, TRINITY_DN56471_c0_g1_i1, TRI…	26	98
GO:0071704	organic substance metabolic process	BP	6.05325e-41	1.42991e-38	TRINITY_DN1004_c0_g1_i1, TRINITY_DN1004_c0_g2_i1, TRINITY_DN100748_c0_g2_i2, TRINITY_DN102252_c0_g2_i1, TRINITY_DN102252_c0_g3_i1, TRINITY_DN102252_c0_g4_i1, TRINITY_DN1024_c0_g1_i1, TRINITY_DN103792_c0_g1_i1, TRINITY_DN1038_c0_g1_i3, TRINITY_DN104067_c0_g1_i2, TRINITY_DN1041_c0_g1_i5, TRINITY_DN1041_c0_g1_i9, TRINITY_DN1053_c0_g1_i1, TRINITY_DN107040_c1_g2_i6, TRINITY_DN107133_c0_g1_i1, TRINITY_…	300	1360
GO:0071702	organic substance transport	BP	0.0401207	0.240951	TRINITY_DN107040_c1_g2_i6, TRINITY_DN12562_c0_g1_i1, TRINITY_DN13581_c0_g1_i1, TRINITY_DN13581_c0_g1_i2, TRINITY_DN13581_c0_g1_i5, TRINITY_DN14073_c0_g1_i1, TRINITY_DN14073_c0_g2_i2, TRINITY_DN15734_c0_g1_i4, TRINITY_DN22306_c0_g1_i2, TRINITY_DN268501_c0_g1_i2, TRINITY_DN405123_c0_g1_i3, TRINITY_DN544199_c0_g1_i1, TRINITY_DN59635_c0_g1_i2, TRINITY_DN613486_c0_g1_i1, TRINITY_DN613486_c0_g1_i2, TRI…	21	140
GO:1901566	organonitrogen compound biosynthetic process	BP	7.29399e-36	7.75351e-34	TRINITY_DN1004_c0_g1_i1, TRINITY_DN1004_c0_g2_i1, TRINITY_DN102252_c0_g2_i1, TRINITY_DN102252_c0_g3_i1, TRINITY_DN102252_c0_g4_i1, TRINITY_DN109695_c0_g1_i1, TRINITY_DN109695_c0_g3_i1, TRINITY_DN118217_c0_g1_i4, TRINITY_DN14413_c1_g1_i4, TRINITY_DN1483_c0_g1_i1, TRINITY_DN1483_c0_g1_i3, TRINITY_DN1483_c0_g2_i2, TRINITY_DN15026_c0_g2_i1, TRINITY_DN1503_c0_g1_i10, TRINITY_DN1503_c0_g1_i3, TRINITY_D…	104	338
GO:1901564	organonitrogen compound metabolic process	BP	1.95939e-43	4.16566e-40	TRINITY_DN1004_c0_g1_i1, TRINITY_DN1004_c0_g2_i1, TRINITY_DN100748_c0_g2_i2, TRINITY_DN102252_c0_g2_i1, TRINITY_DN102252_c0_g3_i1, TRINITY_DN102252_c0_g4_i1, TRINITY_DN1038_c0_g1_i3, TRINITY_DN104067_c0_g1_i2, TRINITY_DN1041_c0_g1_i5, TRINITY_DN1041_c0_g1_i9, TRINITY_DN107040_c1_g2_i6, TRINITY_DN107133_c0_g1_i1, TRINITY_DN109695_c0_g1_i1, TRINITY_DN109695_c0_g3_i1, TRINITY_DN112022_c0_g1_i8, TRIN…	220	862
GO:0046434	organophosphate catabolic process	BP	0.0162571	0.120848	TRINITY_DN21342_c0_g1_i1, TRINITY_DN46210_c0_g1_i4, TRINITY_DN5699_c0_g2_i1, TRINITY_DN95263_c0_g1_i12	4	9
GO:0019637	organophosphate metabolic process	BP	0.000564253	0.00638086	TRINITY_DN118217_c0_g1_i4, TRINITY_DN1295_c1_g1_i5, TRINITY_DN1295_c1_g1_i6, TRINITY_DN20807_c0_g1_i7, TRINITY_DN210033_c0_g1_i2, TRINITY_DN21342_c0_g1_i1, TRINITY_DN21581_c0_g1_i1, TRINITY_DN2437_c6_g1_i1, TRINITY_DN265771_c0_g1_i1, TRINITY_DN30915_c0_g1_i17, TRINITY_DN336842_c0_g1_i1, TRINITY_DN339402_c0_g1_i1, TRINITY_DN343591_c0_g1_i1, TRINITY_DN36296_c0_g2_i1, TRINITY_DN404586_c0_g1_i1, TRIN…	26	124
GO:0016491	oxidoreductase activity	MF	0.000189995	0.00255652	TRINITY_DN10611_c0_g1_i1, TRINITY_DN108653_c1_g1_i1, TRINITY_DN11188_c0_g2_i1, TRINITY_DN119675_c0_g1_i1, TRINITY_DN12218_c0_g2_i1, TRINITY_DN125424_c0_g1_i1, TRINITY_DN125975_c0_g1_i1, TRINITY_DN1295_c1_g1_i5, TRINITY_DN1295_c1_g1_i6, TRINITY_DN13239_c0_g1_i1, TRINITY_DN152180_c0_g2_i1, TRINITY_DN163314_c0_g1_i1, TRINITY_DN163961_c0_g1_i2, TRINITY_DN18108_c0_g1_i1, TRINITY_DN20807_c0_g1_i7, TRIN…	53	304
GO:0016614	oxidoreductase activity, acting on CH-OH group of donors	MF	0.0179949	0.131921	TRINITY_DN11188_c0_g2_i1, TRINITY_DN125975_c0_g1_i1, TRINITY_DN1295_c1_g1_i5, TRINITY_DN1295_c1_g1_i6, TRINITY_DN542710_c0_g1_i2, TRINITY_DN542852_c0_g1_i1, TRINITY_DN544977_c0_g1_i1	7	25
GO:0016684	oxidoreductase activity, acting on peroxide as acceptor	MF	0.00608337	0.0559881	TRINITY_DN119675_c0_g1_i1, TRINITY_DN13239_c0_g1_i1, TRINITY_DN163314_c0_g1_i1, TRINITY_DN269064_c0_g1_i1, TRINITY_DN304_c0_g1_i1, TRINITY_DN304_c0_g1_i2, TRINITY_DN405162_c0_g1_i1	7	25
GO:0016721	oxidoreductase activity, acting on superoxide radicals as acceptor	MF	0.00922038	0.0765724	TRINITY_DN10611_c0_g1_i1, TRINITY_DN521_c0_g2_i1, TRINITY_DN543341_c0_g1_i1	3	7
GO:0016903	oxidoreductase activity, acting on the aldehyde or oxo group of donors	MF	0.0485488	0.277794	TRINITY_DN26237_c0_g1_i1, TRINITY_DN265332_c0_g1_i3, TRINITY_DN265332_c0_g1_i5, TRINITY_DN265332_c0_g1_i7, TRINITY_DN618856_c0_g1_i1, TRINITY_DN83733_c0_g1_i1	6	24
GO:0016624	oxidoreductase activity, acting on the aldehyde or oxo group of donors, disulfide as acceptor	MF	0.0328913	0.206274	TRINITY_DN26237_c0_g1_i1, TRINITY_DN265332_c0_g1_i3, TRINITY_DN265332_c0_g1_i5, TRINITY_DN265332_c0_g1_i7, TRINITY_DN83733_c0_g1_i1	5	16
GO:0016616	oxidoreductase activity, acting on the CH-OH group of donors, NAD or NADP as acceptor	MF	0.0179949	0.131921	TRINITY_DN11188_c0_g2_i1, TRINITY_DN125975_c0_g1_i1, TRINITY_DN1295_c1_g1_i5, TRINITY_DN1295_c1_g1_i6, TRINITY_DN542710_c0_g1_i2, TRINITY_DN542852_c0_g1_i1, TRINITY_DN544977_c0_g1_i1	7	25
GO:0043436	oxoacid metabolic process	BP	0.000480737	0.00549487	TRINITY_DN107225_c0_g1_i2, TRINITY_DN18024_c0_g1_i1, TRINITY_DN209581_c0_g1_i1, TRINITY_DN209581_c0_g1_i2, TRINITY_DN210033_c0_g1_i2, TRINITY_DN22862_c0_g1_i1, TRINITY_DN265771_c0_g1_i1, TRINITY_DN336842_c0_g1_i1, TRINITY_DN339402_c0_g1_i1, TRINITY_DN343591_c0_g1_i1, TRINITY_DN403893_c0_g1_i1, TRINITY_DN404586_c0_g1_i1, TRINITY_DN406886_c0_g1_i1, TRINITY_DN4532_c1_g1_i1, TRINITY_DN476606_c0_g1_i1…	25	110
GO:0008233	peptidase activity	MF	0.000123199	0.00170078	TRINITY_DN100748_c0_g2_i2, TRINITY_DN112022_c0_g1_i8, TRINITY_DN15025_c0_g1_i2, TRINITY_DN17003_c0_g1_i2, TRINITY_DN171391_c0_g2_i2, TRINITY_DN265628_c0_g1_i1, TRINITY_DN267152_c0_g1_i1, TRINITY_DN276586_c0_g1_i1, TRINITY_DN341162_c0_g1_i1, TRINITY_DN38281_c0_g1_i1, TRINITY_DN403211_c0_g1_i1, TRINITY_DN403214_c0_g1_i1, TRINITY_DN404636_c0_g1_i1, TRINITY_DN410616_c0_g1_i4, TRINITY_DN411417_c0_g1_i…	29	128
GO:0043043	peptide biosynthetic process	BP	1.73469e-40	3.07328e-38	TRINITY_DN1004_c0_g1_i1, TRINITY_DN1004_c0_g2_i1, TRINITY_DN102252_c0_g2_i1, TRINITY_DN102252_c0_g3_i1, TRINITY_DN102252_c0_g4_i1, TRINITY_DN109695_c0_g1_i1, TRINITY_DN109695_c0_g3_i1, TRINITY_DN14413_c1_g1_i4, TRINITY_DN1483_c0_g1_i1, TRINITY_DN1483_c0_g1_i3, TRINITY_DN1483_c0_g2_i2, TRINITY_DN15026_c0_g2_i1, TRINITY_DN1503_c0_g1_i10, TRINITY_DN1503_c0_g1_i3, TRINITY_DN1503_c0_g1_i8, TRINITY_DN1…	96	274
GO:0006518	peptide metabolic process	BP	8.73036e-40	1.32577e-37	TRINITY_DN1004_c0_g1_i1, TRINITY_DN1004_c0_g2_i1, TRINITY_DN102252_c0_g2_i1, TRINITY_DN102252_c0_g3_i1, TRINITY_DN102252_c0_g4_i1, TRINITY_DN109695_c0_g1_i1, TRINITY_DN109695_c0_g3_i1, TRINITY_DN14413_c1_g1_i4, TRINITY_DN1483_c0_g1_i1, TRINITY_DN1483_c0_g1_i3, TRINITY_DN1483_c0_g2_i2, TRINITY_DN15026_c0_g2_i1, TRINITY_DN1503_c0_g1_i10, TRINITY_DN1503_c0_g1_i3, TRINITY_DN1503_c0_g1_i8, TRINITY_DN1…	98	287
GO:0051920	peroxiredoxin activity	MF	0.0162459	0.120848	TRINITY_DN13239_c0_g1_i1, TRINITY_DN269064_c0_g1_i1, TRINITY_DN304_c0_g1_i1, TRINITY_DN304_c0_g1_i2	4	13
GO:0005778	peroxisomal membrane	CC	0.000102125	0.00145717	TRINITY_DN272215_c0_g1_i1, TRINITY_DN335923_c0_g1_i1, TRINITY_DN71209_c0_g1_i1, TRINITY_DN71209_c0_g1_i8, TRINITY_DN89007_c0_g1_i2, TRINITY_DN9948_c0_g1_i2	6	10
GO:0016559	peroxisome fission	BP	3.63004e-05	0.000617397	TRINITY_DN272215_c0_g1_i1, TRINITY_DN335923_c0_g1_i1, TRINITY_DN71209_c0_g1_i1, TRINITY_DN71209_c0_g1_i8, TRINITY_DN89007_c0_g1_i2, TRINITY_DN9948_c0_g1_i2	6	9
GO:0019211	phosphatase activator activity	MF	0.0263068	0.171559	TRINITY_DN55243_c0_g1_i2, TRINITY_DN613525_c0_g1_i1	2	3
GO:0019208	phosphatase regulator activity	MF	0.00333976	0.0330248	TRINITY_DN262341_c0_g1_i1, TRINITY_DN55243_c0_g1_i2, TRINITY_DN613525_c0_g1_i1, TRINITY_DN6937_c1_g2_i1	4	8
GO:0006796	phosphate-containing compound metabolic process	BP	0.0109427	0.0861636	TRINITY_DN11500_c0_g1_i11, TRINITY_DN11500_c0_g1_i15, TRINITY_DN118217_c0_g1_i4, TRINITY_DN1295_c1_g1_i5, TRINITY_DN1295_c1_g1_i6, TRINITY_DN136009_c0_g2_i1, TRINITY_DN20807_c0_g1_i7, TRINITY_DN210033_c0_g1_i2, TRINITY_DN21154_c0_g1_i1, TRINITY_DN21342_c0_g1_i1, TRINITY_DN21581_c0_g1_i1, TRINITY_DN2437_c6_g1_i1, TRINITY_DN252070_c0_g1_i2, TRINITY_DN265771_c0_g1_i1, TRINITY_DN30915_c0_g1_i17, TRIN…	42	269
GO:0035091	phosphatidylinositol binding	MF	0.0208023	0.143844	TRINITY_DN100670_c0_g1_i4, TRINITY_DN185700_c0_g1_i3, TRINITY_DN24106_c0_g2_i2, TRINITY_DN273163_c0_g1_i1, TRINITY_DN338134_c0_g1_i1, TRINITY_DN409842_c0_g1_i2, TRINITY_DN45806_c0_g1_i4, TRINITY_DN45806_c0_g2_i1, TRINITY_DN473624_c0_g1_i1, TRINITY_DN473892_c0_g1_i1, TRINITY_DN550344_c0_g1_i1	11	50
GO:0004612	phosphoenolpyruvate carboxykinase (ATP) activity	MF	0.0246448	0.163565	TRINITY_DN24216_c0_g1_i1, TRINITY_DN24216_c0_g1_i7, TRINITY_DN29211_c1_g1_i2	3	6
GO:0008443	phosphofructokinase activity	MF	0.00719291	0.0616618	TRINITY_DN265771_c0_g1_i1, TRINITY_DN339402_c0_g1_i1, TRINITY_DN343591_c0_g1_i1, TRINITY_DN404586_c0_g1_i1	4	8
GO:0005543	phospholipid binding	MF	0.0358018	0.21872	TRINITY_DN100670_c0_g1_i4, TRINITY_DN185700_c0_g1_i3, TRINITY_DN24106_c0_g2_i2, TRINITY_DN273163_c0_g1_i1, TRINITY_DN338134_c0_g1_i1, TRINITY_DN409842_c0_g1_i2, TRINITY_DN45806_c0_g1_i4, TRINITY_DN45806_c0_g2_i1, TRINITY_DN473624_c0_g1_i1, TRINITY_DN473892_c0_g1_i1, TRINITY_DN550344_c0_g1_i1	11	54
GO:0006793	phosphorus metabolic process	BP	0.0109427	0.0861636	TRINITY_DN11500_c0_g1_i11, TRINITY_DN11500_c0_g1_i15, TRINITY_DN118217_c0_g1_i4, TRINITY_DN1295_c1_g1_i5, TRINITY_DN1295_c1_g1_i6, TRINITY_DN136009_c0_g2_i1, TRINITY_DN20807_c0_g1_i7, TRINITY_DN210033_c0_g1_i2, TRINITY_DN21154_c0_g1_i1, TRINITY_DN21342_c0_g1_i1, TRINITY_DN21581_c0_g1_i1, TRINITY_DN2437_c6_g1_i1, TRINITY_DN252070_c0_g1_i2, TRINITY_DN265771_c0_g1_i1, TRINITY_DN30915_c0_g1_i17, TRIN…	42	269
GO:0016776	phosphotransferase activity, phosphate group as acceptor	MF	0.047749	0.276606	TRINITY_DN122302_c0_g1_i3, TRINITY_DN122302_c0_g2_i2	2	5
GO:0120025	plasma membrane bounded cell projection	CC	0.0082434	0.0689979	TRINITY_DN49945_c0_g1_i1, TRINITY_DN49945_c0_g2_i1	2	2
GO:0099513	polymeric cytoskeletal fiber	CC	0.00267804	0.027112	TRINITY_DN266178_c0_g1_i1, TRINITY_DN4942_c0_g1_i1, TRINITY_DN75105_c0_g1_i1	3	6
GO:0015399	primary active transmembrane transporter activity	MF	5.22409e-15	2.36307e-13	TRINITY_DN118217_c0_g1_i4, TRINITY_DN11994_c0_g1_i4, TRINITY_DN11994_c0_g3_i1, TRINITY_DN15494_c0_g1_i1, TRINITY_DN15494_c0_g2_i1, TRINITY_DN21964_c0_g2_i2, TRINITY_DN23288_c0_g1_i1, TRINITY_DN2364_c0_g1_i1, TRINITY_DN2364_c0_g1_i2, TRINITY_DN2437_c6_g1_i1, TRINITY_DN335860_c0_g1_i1, TRINITY_DN341952_c0_g1_i1, TRINITY_DN403155_c0_g1_i1, TRINITY_DN405629_c0_g1_i1, TRINITY_DN473883_c0_g1_i1, TRINIT…	32	68
GO:0044238	primary metabolic process	BP	3.59053e-41	9.54183e-39	TRINITY_DN1004_c0_g1_i1, TRINITY_DN1004_c0_g2_i1, TRINITY_DN100748_c0_g2_i2, TRINITY_DN102252_c0_g2_i1, TRINITY_DN102252_c0_g3_i1, TRINITY_DN102252_c0_g4_i1, TRINITY_DN103792_c0_g1_i1, TRINITY_DN1038_c0_g1_i3, TRINITY_DN104067_c0_g1_i2, TRINITY_DN1041_c0_g1_i5, TRINITY_DN1041_c0_g1_i9, TRINITY_DN1053_c0_g1_i1, TRINITY_DN107040_c1_g2_i6, TRINITY_DN107133_c0_g1_i1, TRINITY_DN107225_c0_g1_i2, TRINIT…	292	1303
GO:0005839	proteasome core complex	CC	6.7465e-10	1.77075e-08	TRINITY_DN1038_c0_g1_i3, TRINITY_DN1041_c0_g1_i5, TRINITY_DN1041_c0_g1_i9, TRINITY_DN12468_c1_g1_i1, TRINITY_DN20448_c0_g1_i1, TRINITY_DN2079_c0_g1_i2, TRINITY_DN2079_c0_g1_i3, TRINITY_DN28697_c0_g1_i2, TRINITY_DN2995_c0_g2_i2, TRINITY_DN335836_c0_g1_i2, TRINITY_DN3618_c0_g1_i2, TRINITY_DN3618_c0_g2_i1, TRINITY_DN4236_c0_g1_i1, TRINITY_DN477459_c0_g1_i1, TRINITY_DN619663_c0_g1_i1, TRINITY_DN6406_…	18	48
GO:0019773	proteasome core complex, alpha-subunit complex	CC	0.000250284	0.00328459	TRINITY_DN1041_c0_g1_i5, TRINITY_DN2995_c0_g2_i2, TRINITY_DN477459_c0_g1_i1, TRINITY_DN619663_c0_g1_i1, TRINITY_DN6406_c0_g1_i1, TRINITY_DN6406_c0_g2_i1	6	15
GO:0006457	protein folding	BP	0.000493335	0.00560872	TRINITY_DN1330_c0_g1_i1, TRINITY_DN1330_c0_g1_i10, TRINITY_DN1330_c0_g1_i5, TRINITY_DN14083_c0_g1_i3, TRINITY_DN14629_c0_g1_i1, TRINITY_DN177204_c0_g1_i1, TRINITY_DN334428_c0_g1_i1, TRINITY_DN337390_c0_g1_i1, TRINITY_DN337390_c0_g1_i2, TRINITY_DN34851_c0_g1_i1, TRINITY_DN47817_c0_g1_i1, TRINITY_DN55939_c0_g1_i1, TRINITY_DN61814_c0_g1_i1, TRINITY_DN7085_c0_g1_i1, TRINITY_DN7085_c0_g1_i4, TRINITY_D…	16	61
GO:0005956	protein kinase CK2 complex	CC	0.00344085	0.0338669	TRINITY_DN152180_c0_g3_i4, TRINITY_DN337644_c0_g1_i1, TRINITY_DN56857_c0_g2_i1	3	5
GO:0019887	protein kinase regulator activity	MF	0.0419529	0.249443	TRINITY_DN152180_c0_g3_i4, TRINITY_DN180110_c0_g1_i1, TRINITY_DN337644_c0_g1_i1, TRINITY_DN56857_c0_g2_i1	4	15
GO:0019538	protein metabolic process	BP	6.1967e-43	6.58709e-40	TRINITY_DN1004_c0_g1_i1, TRINITY_DN1004_c0_g2_i1, TRINITY_DN100748_c0_g2_i2, TRINITY_DN102252_c0_g2_i1, TRINITY_DN102252_c0_g3_i1, TRINITY_DN102252_c0_g4_i1, TRINITY_DN1038_c0_g1_i3, TRINITY_DN104067_c0_g1_i2, TRINITY_DN1041_c0_g1_i5, TRINITY_DN1041_c0_g1_i9, TRINITY_DN107040_c1_g2_i6, TRINITY_DN107133_c0_g1_i1, TRINITY_DN109695_c0_g1_i1, TRINITY_DN109695_c0_g3_i1, TRINITY_DN112022_c0_g1_i8, TRIN…	191	710
GO:0036211	protein modification process	BP	0.000207036	0.0027683	TRINITY_DN104067_c0_g1_i2, TRINITY_DN107133_c0_g1_i1, TRINITY_DN118296_c0_g2_i1, TRINITY_DN118563_c1_g1_i4, TRINITY_DN12459_c1_g2_i1, TRINITY_DN125319_c0_g1_i1, TRINITY_DN125891_c0_g1_i1, TRINITY_DN135185_c0_g1_i1, TRINITY_DN14391_c0_g1_i1, TRINITY_DN176365_c0_g1_i4, TRINITY_DN180981_c0_g1_i2, TRINITY_DN20675_c0_g1_i1, TRINITY_DN21154_c0_g1_i1, TRINITY_DN265014_c0_g1_i1, TRINITY_DN336330_c0_g1_i1…	44	229
GO:0071569	protein ufmylation	BP	0.0421213	0.249443	TRINITY_DN104067_c0_g1_i2, TRINITY_DN118296_c0_g2_i1	2	4
GO:0032991	protein-containing complex	CC	1.01834e-42	7.21661e-40	TRINITY_DN1004_c0_g1_i1, TRINITY_DN1004_c0_g2_i1, TRINITY_DN102252_c0_g2_i1, TRINITY_DN102252_c0_g3_i1, TRINITY_DN102252_c0_g4_i1, TRINITY_DN1038_c0_g1_i3, TRINITY_DN1041_c0_g1_i5, TRINITY_DN1041_c0_g1_i9, TRINITY_DN109695_c0_g1_i1, TRINITY_DN109695_c0_g3_i1, TRINITY_DN118217_c0_g1_i4, TRINITY_DN1209_c0_g1_i1, TRINITY_DN12468_c1_g1_i1, TRINITY_DN14413_c1_g1_i4, TRINITY_DN14633_c0_g1_i2, TRINITY_D…	175	675
GO:0006508	proteolysis	BP	6.38569e-11	1.93942e-09	TRINITY_DN100748_c0_g2_i2, TRINITY_DN1038_c0_g1_i3, TRINITY_DN1041_c0_g1_i5, TRINITY_DN1041_c0_g1_i9, TRINITY_DN112022_c0_g1_i8, TRINITY_DN12468_c1_g1_i1, TRINITY_DN15025_c0_g1_i2, TRINITY_DN17003_c0_g1_i2, TRINITY_DN171391_c0_g2_i2, TRINITY_DN20448_c0_g1_i1, TRINITY_DN2079_c0_g1_i2, TRINITY_DN2079_c0_g1_i3, TRINITY_DN265628_c0_g1_i1, TRINITY_DN267152_c0_g1_i1, TRINITY_DN276586_c0_g1_i1, TRINITY_…	46	169
GO:0051603	proteolysis involved in protein catabolic process	BP	2.94327e-10	8.3432e-09	TRINITY_DN1038_c0_g1_i3, TRINITY_DN1041_c0_g1_i5, TRINITY_DN1041_c0_g1_i9, TRINITY_DN12468_c1_g1_i1, TRINITY_DN20448_c0_g1_i1, TRINITY_DN2079_c0_g1_i2, TRINITY_DN2079_c0_g1_i3, TRINITY_DN28697_c0_g1_i2, TRINITY_DN2995_c0_g2_i2, TRINITY_DN335836_c0_g1_i2, TRINITY_DN3618_c0_g1_i2, TRINITY_DN3618_c0_g2_i1, TRINITY_DN4236_c0_g1_i1, TRINITY_DN477459_c0_g1_i1, TRINITY_DN56471_c0_g1_i1, TRINITY_DN619663…	23	66
GO:0015986	proton motive force-driven ATP synthesis	BP	0.00481548	0.0457041	TRINITY_DN118217_c0_g1_i4, TRINITY_DN2437_c6_g1_i1, TRINITY_DN30915_c0_g1_i17, TRINITY_DN4327_c0_g2_i2, TRINITY_DN4327_c0_g3_i2, TRINITY_DN643029_c0_g1_i1, TRINITY_DN8114_c0_g2_i1	7	27
GO:1902600	proton transmembrane transport	BP	3.41195e-10	9.29974e-09	TRINITY_DN118217_c0_g1_i4, TRINITY_DN1209_c0_g1_i1, TRINITY_DN18945_c2_g1_i1, TRINITY_DN21964_c0_g2_i2, TRINITY_DN23288_c0_g1_i1, TRINITY_DN2364_c0_g1_i1, TRINITY_DN2364_c0_g1_i2, TRINITY_DN2437_c6_g1_i1, TRINITY_DN30915_c0_g1_i17, TRINITY_DN341952_c0_g1_i1, TRINITY_DN403155_c0_g1_i1, TRINITY_DN405629_c0_g1_i1, TRINITY_DN4327_c0_g2_i2, TRINITY_DN4327_c0_g3_i2, TRINITY_DN472576_c0_g1_i1, TRINITY_D…	35	109
GO:0015078	proton transmembrane transporter activity	MF	1.28633e-12	5.46949e-11	TRINITY_DN118217_c0_g1_i4, TRINITY_DN11994_c0_g1_i4, TRINITY_DN11994_c0_g3_i1, TRINITY_DN1209_c0_g1_i1, TRINITY_DN15494_c0_g1_i1, TRINITY_DN15494_c0_g2_i1, TRINITY_DN2364_c0_g1_i1, TRINITY_DN2364_c0_g1_i2, TRINITY_DN2437_c6_g1_i1, TRINITY_DN30915_c0_g1_i17, TRINITY_DN335860_c0_g1_i1, TRINITY_DN341952_c0_g1_i1, TRINITY_DN405629_c0_g1_i1, TRINITY_DN472576_c0_g1_i1, TRINITY_DN473883_c0_g1_i1, TRINIT…	29	75
GO:0046933	proton-transporting ATP synthase activity, rotational mechanism	MF	0.00809559	0.0688449	TRINITY_DN118217_c0_g1_i4, TRINITY_DN2437_c6_g1_i1, TRINITY_DN643029_c0_g1_i1, TRINITY_DN8114_c0_g2_i1	4	10
GO:0046961	proton-transporting ATPase activity, rotational mechanism	MF	1.25259e-10	3.64795e-09	TRINITY_DN11994_c0_g1_i4, TRINITY_DN11994_c0_g3_i1, TRINITY_DN15494_c0_g1_i1, TRINITY_DN15494_c0_g2_i1, TRINITY_DN2364_c0_g1_i1, TRINITY_DN2364_c0_g1_i2, TRINITY_DN335860_c0_g1_i1, TRINITY_DN341952_c0_g1_i1, TRINITY_DN405629_c0_g1_i1, TRINITY_DN473883_c0_g1_i1, TRINITY_DN613741_c0_g1_i1, TRINITY_DN65487_c0_g2_i2, TRINITY_DN65487_c0_g2_i3, TRINITY_DN65487_c0_g3_i1, TRINITY_DN65487_c0_g4_i1, TRINIT…	20	41
GO:0033178	proton-transporting two-sector ATPase complex, catalytic domain	CC	0.000146819	0.00198813	TRINITY_DN118217_c0_g1_i4, TRINITY_DN2364_c0_g1_i1, TRINITY_DN2364_c0_g1_i2, TRINITY_DN341952_c0_g1_i1, TRINITY_DN405629_c0_g1_i1, TRINITY_DN473883_c0_g1_i1, TRINITY_DN8114_c0_g2_i1	7	16
GO:0033177	proton-transporting two-sector ATPase complex, proton-transporting domain	CC	6.50414e-06	0.000129232	TRINITY_DN1209_c0_g1_i1, TRINITY_DN2437_c6_g1_i1, TRINITY_DN30915_c0_g1_i17, TRINITY_DN472576_c0_g1_i1, TRINITY_DN613741_c0_g1_i1, TRINITY_DN65487_c0_g2_i2, TRINITY_DN65487_c0_g2_i3, TRINITY_DN65487_c0_g3_i1, TRINITY_DN65487_c0_g4_i1, TRINITY_DN663_c84_g1_i1, TRINITY_DN7048_c0_g1_i1, TRINITY_DN7048_c0_g2_i1, TRINITY_DN8008_c0_g1_i16, TRINITY_DN8008_c0_g1_i18, TRINITY_DN8008_c0_g1_i3	15	43
GO:0033179	proton-transporting V-type ATPase, V0 domain	CC	0.000258174	0.00334681	TRINITY_DN613741_c0_g1_i1, TRINITY_DN65487_c0_g2_i2, TRINITY_DN65487_c0_g2_i3, TRINITY_DN65487_c0_g3_i1, TRINITY_DN65487_c0_g4_i1, TRINITY_DN663_c84_g1_i1, TRINITY_DN8008_c0_g1_i16, TRINITY_DN8008_c0_g1_i18, TRINITY_DN8008_c0_g1_i3	9	20
GO:0001883	purine nucleoside binding	MF	0.0101142	0.0802342	TRINITY_DN337841_c0_g1_i1, TRINITY_DN3402_c0_g1_i3, TRINITY_DN4594_c0_g1_i1, TRINITY_DN53883_c0_g1_i25, TRINITY_DN53883_c0_g1_i7, TRINITY_DN617137_c0_g1_i3	6	16
GO:0009135	purine nucleoside diphosphate metabolic process	BP	0.000429623	0.00504629	TRINITY_DN210033_c0_g1_i2, TRINITY_DN265771_c0_g1_i1, TRINITY_DN336842_c0_g1_i1, TRINITY_DN339402_c0_g1_i1, TRINITY_DN343591_c0_g1_i1, TRINITY_DN404586_c0_g1_i1, TRINITY_DN476606_c0_g1_i1	7	15
GO:0009127	purine nucleoside monophosphate biosynthetic process	BP	0.00661408	0.0588349	TRINITY_DN118217_c0_g1_i4, TRINITY_DN2437_c6_g1_i1, TRINITY_DN30915_c0_g1_i17, TRINITY_DN4327_c0_g2_i2, TRINITY_DN4327_c0_g3_i2, TRINITY_DN643029_c0_g1_i1, TRINITY_DN8114_c0_g2_i1	7	28
GO:0009126	purine nucleoside monophosphate metabolic process	BP	1.55092e-05	0.000279429	TRINITY_DN118217_c0_g1_i4, TRINITY_DN210033_c0_g1_i2, TRINITY_DN2437_c6_g1_i1, TRINITY_DN265771_c0_g1_i1, TRINITY_DN30915_c0_g1_i17, TRINITY_DN336842_c0_g1_i1, TRINITY_DN339402_c0_g1_i1, TRINITY_DN343591_c0_g1_i1, TRINITY_DN404586_c0_g1_i1, TRINITY_DN4327_c0_g2_i2, TRINITY_DN4327_c0_g3_i2, TRINITY_DN476606_c0_g1_i1, TRINITY_DN643029_c0_g1_i1, TRINITY_DN8114_c0_g2_i1	14	43
GO:0009145	purine nucleoside triphosphate biosynthetic process	BP	0.00481548	0.0457041	TRINITY_DN118217_c0_g1_i4, TRINITY_DN2437_c6_g1_i1, TRINITY_DN30915_c0_g1_i17, TRINITY_DN4327_c0_g2_i2, TRINITY_DN4327_c0_g3_i2, TRINITY_DN643029_c0_g1_i1, TRINITY_DN8114_c0_g2_i1	7	27
GO:0009144	purine nucleoside triphosphate metabolic process	BP	1.52174e-05	0.000279429	TRINITY_DN118217_c0_g1_i4, TRINITY_DN210033_c0_g1_i2, TRINITY_DN2437_c6_g1_i1, TRINITY_DN265771_c0_g1_i1, TRINITY_DN30915_c0_g1_i17, TRINITY_DN336842_c0_g1_i1, TRINITY_DN339402_c0_g1_i1, TRINITY_DN343591_c0_g1_i1, TRINITY_DN404586_c0_g1_i1, TRINITY_DN4327_c0_g2_i2, TRINITY_DN4327_c0_g3_i2, TRINITY_DN476606_c0_g1_i1, TRINITY_DN643029_c0_g1_i1, TRINITY_DN8114_c0_g2_i1	14	43
GO:0017076	purine nucleotide binding	MF	9.17723e-12	3.19849e-10	TRINITY_DN12359_c0_g3_i1, TRINITY_DN12359_c0_g3_i2, TRINITY_DN1330_c0_g1_i1, TRINITY_DN1330_c0_g1_i10, TRINITY_DN1330_c0_g1_i5, TRINITY_DN137390_c1_g3_i4, TRINITY_DN14083_c0_g1_i3, TRINITY_DN14629_c0_g1_i1, TRINITY_DN16432_c0_g1_i2, TRINITY_DN16432_c0_g2_i1, TRINITY_DN17338_c0_g3_i1, TRINITY_DN17338_c0_g4_i1, TRINITY_DN177204_c0_g1_i1, TRINITY_DN18024_c0_g1_i1, TRINITY_DN19499_c0_g2_i2, TRINITY_D…	81	323
GO:0006164	purine nucleotide biosynthetic process	BP	0.0285093	0.182563	TRINITY_DN118217_c0_g1_i4, TRINITY_DN2437_c6_g1_i1, TRINITY_DN30915_c0_g1_i17, TRINITY_DN4327_c0_g2_i2, TRINITY_DN4327_c0_g3_i2, TRINITY_DN643029_c0_g1_i1, TRINITY_DN8114_c0_g2_i1	7	34
GO:0006163	purine nucleotide metabolic process	BP	5.08077e-05	0.000818311	TRINITY_DN118217_c0_g1_i4, TRINITY_DN1295_c1_g1_i5, TRINITY_DN1295_c1_g1_i6, TRINITY_DN210033_c0_g1_i2, TRINITY_DN2437_c6_g1_i1, TRINITY_DN265771_c0_g1_i1, TRINITY_DN30915_c0_g1_i17, TRINITY_DN336842_c0_g1_i1, TRINITY_DN339402_c0_g1_i1, TRINITY_DN343591_c0_g1_i1, TRINITY_DN404586_c0_g1_i1, TRINITY_DN4327_c0_g2_i2, TRINITY_DN4327_c0_g3_i2, TRINITY_DN476606_c0_g1_i1, TRINITY_DN643029_c0_g1_i1, TRIN…	16	55
GO:0032550	purine ribonucleoside binding	MF	0.0101142	0.0802342	TRINITY_DN337841_c0_g1_i1, TRINITY_DN3402_c0_g1_i3, TRINITY_DN4594_c0_g1_i1, TRINITY_DN53883_c0_g1_i25, TRINITY_DN53883_c0_g1_i7, TRINITY_DN617137_c0_g1_i3	6	16
GO:0009179	purine ribonucleoside diphosphate metabolic process	BP	0.000429623	0.00504629	TRINITY_DN210033_c0_g1_i2, TRINITY_DN265771_c0_g1_i1, TRINITY_DN336842_c0_g1_i1, TRINITY_DN339402_c0_g1_i1, TRINITY_DN343591_c0_g1_i1, TRINITY_DN404586_c0_g1_i1, TRINITY_DN476606_c0_g1_i1	7	15
GO:0009168	purine ribonucleoside monophosphate biosynthetic process	BP	0.00661408	0.0588349	TRINITY_DN118217_c0_g1_i4, TRINITY_DN2437_c6_g1_i1, TRINITY_DN30915_c0_g1_i17, TRINITY_DN4327_c0_g2_i2, TRINITY_DN4327_c0_g3_i2, TRINITY_DN643029_c0_g1_i1, TRINITY_DN8114_c0_g2_i1	7	28
GO:0009167	purine ribonucleoside monophosphate metabolic process	BP	1.55092e-05	0.000279429	TRINITY_DN118217_c0_g1_i4, TRINITY_DN210033_c0_g1_i2, TRINITY_DN2437_c6_g1_i1, TRINITY_DN265771_c0_g1_i1, TRINITY_DN30915_c0_g1_i17, TRINITY_DN336842_c0_g1_i1, TRINITY_DN339402_c0_g1_i1, TRINITY_DN343591_c0_g1_i1, TRINITY_DN404586_c0_g1_i1, TRINITY_DN4327_c0_g2_i2, TRINITY_DN4327_c0_g3_i2, TRINITY_DN476606_c0_g1_i1, TRINITY_DN643029_c0_g1_i1, TRINITY_DN8114_c0_g2_i1	14	43
GO:0035639	purine ribonucleoside triphosphate binding	MF	2.74485e-12	1.12222e-10	TRINITY_DN12359_c0_g3_i1, TRINITY_DN12359_c0_g3_i2, TRINITY_DN1330_c0_g1_i1, TRINITY_DN1330_c0_g1_i10, TRINITY_DN1330_c0_g1_i5, TRINITY_DN137390_c1_g3_i4, TRINITY_DN14083_c0_g1_i3, TRINITY_DN14629_c0_g1_i1, TRINITY_DN16432_c0_g1_i2, TRINITY_DN16432_c0_g2_i1, TRINITY_DN17338_c0_g3_i1, TRINITY_DN17338_c0_g4_i1, TRINITY_DN177204_c0_g1_i1, TRINITY_DN18024_c0_g1_i1, TRINITY_DN19499_c0_g2_i2, TRINITY_D…	81	316
GO:0009206	purine ribonucleoside triphosphate biosynthetic process	BP	0.00481548	0.0457041	TRINITY_DN118217_c0_g1_i4, TRINITY_DN2437_c6_g1_i1, TRINITY_DN30915_c0_g1_i17, TRINITY_DN4327_c0_g2_i2, TRINITY_DN4327_c0_g3_i2, TRINITY_DN643029_c0_g1_i1, TRINITY_DN8114_c0_g2_i1	7	27
GO:0009205	purine ribonucleoside triphosphate metabolic process	BP	1.52174e-05	0.000279429	TRINITY_DN118217_c0_g1_i4, TRINITY_DN210033_c0_g1_i2, TRINITY_DN2437_c6_g1_i1, TRINITY_DN265771_c0_g1_i1, TRINITY_DN30915_c0_g1_i17, TRINITY_DN336842_c0_g1_i1, TRINITY_DN339402_c0_g1_i1, TRINITY_DN343591_c0_g1_i1, TRINITY_DN404586_c0_g1_i1, TRINITY_DN4327_c0_g2_i2, TRINITY_DN4327_c0_g3_i2, TRINITY_DN476606_c0_g1_i1, TRINITY_DN643029_c0_g1_i1, TRINITY_DN8114_c0_g2_i1	14	43
GO:0032555	purine ribonucleotide binding	MF	2.74485e-12	1.12222e-10	TRINITY_DN12359_c0_g3_i1, TRINITY_DN12359_c0_g3_i2, TRINITY_DN1330_c0_g1_i1, TRINITY_DN1330_c0_g1_i10, TRINITY_DN1330_c0_g1_i5, TRINITY_DN137390_c1_g3_i4, TRINITY_DN14083_c0_g1_i3, TRINITY_DN14629_c0_g1_i1, TRINITY_DN16432_c0_g1_i2, TRINITY_DN16432_c0_g2_i1, TRINITY_DN17338_c0_g3_i1, TRINITY_DN17338_c0_g4_i1, TRINITY_DN177204_c0_g1_i1, TRINITY_DN18024_c0_g1_i1, TRINITY_DN19499_c0_g2_i2, TRINITY_D…	81	316
GO:0009152	purine ribonucleotide biosynthetic process	BP	0.0285093	0.182563	TRINITY_DN118217_c0_g1_i4, TRINITY_DN2437_c6_g1_i1, TRINITY_DN30915_c0_g1_i17, TRINITY_DN4327_c0_g2_i2, TRINITY_DN4327_c0_g3_i2, TRINITY_DN643029_c0_g1_i1, TRINITY_DN8114_c0_g2_i1	7	34
GO:0009150	purine ribonucleotide metabolic process	BP	5.08077e-05	0.000818311	TRINITY_DN118217_c0_g1_i4, TRINITY_DN1295_c1_g1_i5, TRINITY_DN1295_c1_g1_i6, TRINITY_DN210033_c0_g1_i2, TRINITY_DN2437_c6_g1_i1, TRINITY_DN265771_c0_g1_i1, TRINITY_DN30915_c0_g1_i17, TRINITY_DN336842_c0_g1_i1, TRINITY_DN339402_c0_g1_i1, TRINITY_DN343591_c0_g1_i1, TRINITY_DN404586_c0_g1_i1, TRINITY_DN4327_c0_g2_i2, TRINITY_DN4327_c0_g3_i2, TRINITY_DN476606_c0_g1_i1, TRINITY_DN643029_c0_g1_i1, TRIN…	16	55
GO:0072522	purine-containing compound biosynthetic process	BP	0.0285093	0.182563	TRINITY_DN118217_c0_g1_i4, TRINITY_DN2437_c6_g1_i1, TRINITY_DN30915_c0_g1_i17, TRINITY_DN4327_c0_g2_i2, TRINITY_DN4327_c0_g3_i2, TRINITY_DN643029_c0_g1_i1, TRINITY_DN8114_c0_g2_i1	7	34
GO:0072521	purine-containing compound metabolic process	BP	5.08077e-05	0.000818311	TRINITY_DN118217_c0_g1_i4, TRINITY_DN1295_c1_g1_i5, TRINITY_DN1295_c1_g1_i6, TRINITY_DN210033_c0_g1_i2, TRINITY_DN2437_c6_g1_i1, TRINITY_DN265771_c0_g1_i1, TRINITY_DN30915_c0_g1_i17, TRINITY_DN336842_c0_g1_i1, TRINITY_DN339402_c0_g1_i1, TRINITY_DN343591_c0_g1_i1, TRINITY_DN404586_c0_g1_i1, TRINITY_DN4327_c0_g2_i2, TRINITY_DN4327_c0_g3_i2, TRINITY_DN476606_c0_g1_i1, TRINITY_DN643029_c0_g1_i1, TRIN…	16	55
GO:0019362	pyridine nucleotide metabolic process	BP	0.00941262	0.0772635	TRINITY_DN210033_c0_g1_i2, TRINITY_DN265771_c0_g1_i1, TRINITY_DN336842_c0_g1_i1, TRINITY_DN339402_c0_g1_i1, TRINITY_DN343591_c0_g1_i1, TRINITY_DN404586_c0_g1_i1, TRINITY_DN476606_c0_g1_i1	7	24
GO:0072524	pyridine-containing compound metabolic process	BP	0.00941262	0.0772635	TRINITY_DN210033_c0_g1_i2, TRINITY_DN265771_c0_g1_i1, TRINITY_DN336842_c0_g1_i1, TRINITY_DN339402_c0_g1_i1, TRINITY_DN343591_c0_g1_i1, TRINITY_DN404586_c0_g1_i1, TRINITY_DN476606_c0_g1_i1	7	24
GO:0016462	pyrophosphatase activity	MF	2.89941e-17	1.43352e-15	TRINITY_DN118217_c0_g1_i4, TRINITY_DN11994_c0_g1_i4, TRINITY_DN11994_c0_g3_i1, TRINITY_DN1330_c0_g1_i1, TRINITY_DN1330_c0_g1_i10, TRINITY_DN1330_c0_g1_i5, TRINITY_DN14083_c0_g1_i3, TRINITY_DN15494_c0_g1_i1, TRINITY_DN15494_c0_g2_i1, TRINITY_DN21342_c0_g1_i1, TRINITY_DN21964_c0_g2_i2, TRINITY_DN23288_c0_g1_i1, TRINITY_DN2364_c0_g1_i1, TRINITY_DN2364_c0_g1_i2, TRINITY_DN2437_c6_g1_i1, TRINITY_DN265…	51	132
GO:0006090	pyruvate metabolic process	BP	0.000429623	0.00504629	TRINITY_DN210033_c0_g1_i2, TRINITY_DN265771_c0_g1_i1, TRINITY_DN336842_c0_g1_i1, TRINITY_DN339402_c0_g1_i1, TRINITY_DN343591_c0_g1_i1, TRINITY_DN404586_c0_g1_i1, TRINITY_DN476606_c0_g1_i1	7	15
GO:0072593	reactive oxygen species metabolic process	BP	0.0353059	0.216952	TRINITY_DN10611_c0_g1_i1, TRINITY_DN521_c0_g2_i1, TRINITY_DN543341_c0_g1_i1	3	10
GO:0032956	regulation of actin cytoskeleton organization	BP	0.0209744	0.143844	TRINITY_DN334634_c0_g1_i2, TRINITY_DN405839_c0_g1_i1, TRINITY_DN473218_c0_g1_i2, TRINITY_DN59397_c0_g1_i1	4	13
GO:0030832	regulation of actin filament length	BP	0.0209744	0.143844	TRINITY_DN334634_c0_g1_i2, TRINITY_DN405839_c0_g1_i1, TRINITY_DN473218_c0_g1_i2, TRINITY_DN59397_c0_g1_i1	4	13
GO:0030833	regulation of actin filament polymerization	BP	0.0209744	0.143844	TRINITY_DN334634_c0_g1_i2, TRINITY_DN405839_c0_g1_i1, TRINITY_DN473218_c0_g1_i2, TRINITY_DN59397_c0_g1_i1	4	13
GO:0032970	regulation of actin filament-based process	BP	0.0209744	0.143844	TRINITY_DN334634_c0_g1_i2, TRINITY_DN405839_c0_g1_i1, TRINITY_DN473218_c0_g1_i2, TRINITY_DN59397_c0_g1_i1	4	13
GO:0008064	regulation of actin polymerization or depolymerization	BP	0.0209744	0.143844	TRINITY_DN334634_c0_g1_i2, TRINITY_DN405839_c0_g1_i1, TRINITY_DN473218_c0_g1_i2, TRINITY_DN59397_c0_g1_i1	4	13
GO:0090066	regulation of anatomical structure size	BP	0.0209744	0.143844	TRINITY_DN334634_c0_g1_i2, TRINITY_DN405839_c0_g1_i1, TRINITY_DN473218_c0_g1_i2, TRINITY_DN59397_c0_g1_i1	4	13
GO:0008361	regulation of cell size	BP	0.0209744	0.143844	TRINITY_DN334634_c0_g1_i2, TRINITY_DN405839_c0_g1_i1, TRINITY_DN473218_c0_g1_i2, TRINITY_DN59397_c0_g1_i1	4	13
GO:0044087	regulation of cellular component biogenesis	BP	0.0209744	0.143844	TRINITY_DN334634_c0_g1_i2, TRINITY_DN405839_c0_g1_i1, TRINITY_DN473218_c0_g1_i2, TRINITY_DN59397_c0_g1_i1	4	13
GO:0032535	regulation of cellular component size	BP	0.0209744	0.143844	TRINITY_DN334634_c0_g1_i2, TRINITY_DN405839_c0_g1_i1, TRINITY_DN473218_c0_g1_i2, TRINITY_DN59397_c0_g1_i1	4	13
GO:0051493	regulation of cytoskeleton organization	BP	0.0494491	0.281093	TRINITY_DN334634_c0_g1_i2, TRINITY_DN405839_c0_g1_i1, TRINITY_DN473218_c0_g1_i2, TRINITY_DN59397_c0_g1_i1	4	16
GO:0032271	regulation of protein polymerization	BP	0.0209744	0.143844	TRINITY_DN334634_c0_g1_i2, TRINITY_DN405839_c0_g1_i1, TRINITY_DN473218_c0_g1_i2, TRINITY_DN59397_c0_g1_i1	4	13
GO:0043254	regulation of protein-containing complex assembly	BP	0.0209744	0.143844	TRINITY_DN334634_c0_g1_i2, TRINITY_DN405839_c0_g1_i1, TRINITY_DN473218_c0_g1_i2, TRINITY_DN59397_c0_g1_i1	4	13
GO:1902903	regulation of supramolecular fiber organization	BP	0.0209744	0.143844	TRINITY_DN334634_c0_g1_i2, TRINITY_DN405839_c0_g1_i1, TRINITY_DN473218_c0_g1_i2, TRINITY_DN59397_c0_g1_i1	4	13
GO:1990904	ribonucleoprotein complex	CC	2.29573e-38	2.76015e-36	TRINITY_DN1004_c0_g1_i1, TRINITY_DN1004_c0_g2_i1, TRINITY_DN102252_c0_g2_i1, TRINITY_DN102252_c0_g3_i1, TRINITY_DN102252_c0_g4_i1, TRINITY_DN109695_c0_g1_i1, TRINITY_DN109695_c0_g3_i1, TRINITY_DN14413_c1_g1_i4, TRINITY_DN1483_c0_g1_i1, TRINITY_DN1483_c0_g1_i3, TRINITY_DN1483_c0_g2_i2, TRINITY_DN15026_c0_g2_i1, TRINITY_DN1503_c0_g1_i10, TRINITY_DN1503_c0_g1_i3, TRINITY_DN1503_c0_g1_i8, TRINITY_DN1…	98	298
GO:0022613	ribonucleoprotein complex biogenesis	BP	0.0286331	0.182805	TRINITY_DN3914_c0_g1_i1, TRINITY_DN3914_c0_g2_i2, TRINITY_DN544948_c0_g1_i1	3	8
GO:0032549	ribonucleoside binding	MF	0.0101142	0.0802342	TRINITY_DN337841_c0_g1_i1, TRINITY_DN3402_c0_g1_i3, TRINITY_DN4594_c0_g1_i1, TRINITY_DN53883_c0_g1_i25, TRINITY_DN53883_c0_g1_i7, TRINITY_DN617137_c0_g1_i3	6	16
GO:0009185	ribonucleoside diphosphate metabolic process	BP	0.000429623	0.00504629	TRINITY_DN210033_c0_g1_i2, TRINITY_DN265771_c0_g1_i1, TRINITY_DN336842_c0_g1_i1, TRINITY_DN339402_c0_g1_i1, TRINITY_DN343591_c0_g1_i1, TRINITY_DN404586_c0_g1_i1, TRINITY_DN476606_c0_g1_i1	7	15
GO:0009156	ribonucleoside monophosphate biosynthetic process	BP	0.00661408	0.0588349	TRINITY_DN118217_c0_g1_i4, TRINITY_DN2437_c6_g1_i1, TRINITY_DN30915_c0_g1_i17, TRINITY_DN4327_c0_g2_i2, TRINITY_DN4327_c0_g3_i2, TRINITY_DN643029_c0_g1_i1, TRINITY_DN8114_c0_g2_i1	7	28
GO:0009161	ribonucleoside monophosphate metabolic process	BP	1.55092e-05	0.000279429	TRINITY_DN118217_c0_g1_i4, TRINITY_DN210033_c0_g1_i2, TRINITY_DN2437_c6_g1_i1, TRINITY_DN265771_c0_g1_i1, TRINITY_DN30915_c0_g1_i17, TRINITY_DN336842_c0_g1_i1, TRINITY_DN339402_c0_g1_i1, TRINITY_DN343591_c0_g1_i1, TRINITY_DN404586_c0_g1_i1, TRINITY_DN4327_c0_g2_i2, TRINITY_DN4327_c0_g3_i2, TRINITY_DN476606_c0_g1_i1, TRINITY_DN643029_c0_g1_i1, TRINITY_DN8114_c0_g2_i1	14	43
GO:0009201	ribonucleoside triphosphate biosynthetic process	BP	0.00481548	0.0457041	TRINITY_DN118217_c0_g1_i4, TRINITY_DN2437_c6_g1_i1, TRINITY_DN30915_c0_g1_i17, TRINITY_DN4327_c0_g2_i2, TRINITY_DN4327_c0_g3_i2, TRINITY_DN643029_c0_g1_i1, TRINITY_DN8114_c0_g2_i1	7	27
GO:0009199	ribonucleoside triphosphate metabolic process	BP	1.52174e-05	0.000279429	TRINITY_DN118217_c0_g1_i4, TRINITY_DN210033_c0_g1_i2, TRINITY_DN2437_c6_g1_i1, TRINITY_DN265771_c0_g1_i1, TRINITY_DN30915_c0_g1_i17, TRINITY_DN336842_c0_g1_i1, TRINITY_DN339402_c0_g1_i1, TRINITY_DN343591_c0_g1_i1, TRINITY_DN404586_c0_g1_i1, TRINITY_DN4327_c0_g2_i2, TRINITY_DN4327_c0_g3_i2, TRINITY_DN476606_c0_g1_i1, TRINITY_DN643029_c0_g1_i1, TRINITY_DN8114_c0_g2_i1	14	43
GO:0017111	ribonucleoside triphosphate phosphatase activity	MF	5.67117e-14	2.46059e-12	TRINITY_DN118217_c0_g1_i4, TRINITY_DN11994_c0_g1_i4, TRINITY_DN11994_c0_g3_i1, TRINITY_DN1330_c0_g1_i1, TRINITY_DN1330_c0_g1_i10, TRINITY_DN1330_c0_g1_i5, TRINITY_DN14083_c0_g1_i3, TRINITY_DN15494_c0_g1_i1, TRINITY_DN15494_c0_g2_i1, TRINITY_DN2364_c0_g1_i1, TRINITY_DN2364_c0_g1_i2, TRINITY_DN2437_c6_g1_i1, TRINITY_DN26541_c0_g1_i11, TRINITY_DN335860_c0_g1_i1, TRINITY_DN337390_c0_g1_i1, TRINITY_DN…	41	107
GO:0032553	ribonucleotide binding	MF	7.76049e-12	2.7498e-10	TRINITY_DN12359_c0_g3_i1, TRINITY_DN12359_c0_g3_i2, TRINITY_DN1330_c0_g1_i1, TRINITY_DN1330_c0_g1_i10, TRINITY_DN1330_c0_g1_i5, TRINITY_DN137390_c1_g3_i4, TRINITY_DN14083_c0_g1_i3, TRINITY_DN14629_c0_g1_i1, TRINITY_DN16432_c0_g1_i2, TRINITY_DN16432_c0_g2_i1, TRINITY_DN17338_c0_g3_i1, TRINITY_DN17338_c0_g4_i1, TRINITY_DN177204_c0_g1_i1, TRINITY_DN18024_c0_g1_i1, TRINITY_DN19499_c0_g2_i2, TRINITY_D…	81	322
GO:0009260	ribonucleotide biosynthetic process	BP	0.0285093	0.182563	TRINITY_DN118217_c0_g1_i4, TRINITY_DN2437_c6_g1_i1, TRINITY_DN30915_c0_g1_i17, TRINITY_DN4327_c0_g2_i2, TRINITY_DN4327_c0_g3_i2, TRINITY_DN643029_c0_g1_i1, TRINITY_DN8114_c0_g2_i1	7	34
GO:0009259	ribonucleotide metabolic process	BP	5.08077e-05	0.000818311	TRINITY_DN118217_c0_g1_i4, TRINITY_DN1295_c1_g1_i5, TRINITY_DN1295_c1_g1_i6, TRINITY_DN210033_c0_g1_i2, TRINITY_DN2437_c6_g1_i1, TRINITY_DN265771_c0_g1_i1, TRINITY_DN30915_c0_g1_i17, TRINITY_DN336842_c0_g1_i1, TRINITY_DN339402_c0_g1_i1, TRINITY_DN343591_c0_g1_i1, TRINITY_DN404586_c0_g1_i1, TRINITY_DN4327_c0_g2_i2, TRINITY_DN4327_c0_g3_i2, TRINITY_DN476606_c0_g1_i1, TRINITY_DN643029_c0_g1_i1, TRIN…	16	55
GO:0046390	ribose phosphate biosynthetic process	BP	0.0285093	0.182563	TRINITY_DN118217_c0_g1_i4, TRINITY_DN2437_c6_g1_i1, TRINITY_DN30915_c0_g1_i17, TRINITY_DN4327_c0_g2_i2, TRINITY_DN4327_c0_g3_i2, TRINITY_DN643029_c0_g1_i1, TRINITY_DN8114_c0_g2_i1	7	34
GO:0019693	ribose phosphate metabolic process	BP	6.51235e-05	0.00102373	TRINITY_DN118217_c0_g1_i4, TRINITY_DN1295_c1_g1_i5, TRINITY_DN1295_c1_g1_i6, TRINITY_DN210033_c0_g1_i2, TRINITY_DN2437_c6_g1_i1, TRINITY_DN265771_c0_g1_i1, TRINITY_DN30915_c0_g1_i17, TRINITY_DN336842_c0_g1_i1, TRINITY_DN339402_c0_g1_i1, TRINITY_DN343591_c0_g1_i1, TRINITY_DN404586_c0_g1_i1, TRINITY_DN4327_c0_g2_i2, TRINITY_DN4327_c0_g3_i2, TRINITY_DN476606_c0_g1_i1, TRINITY_DN643029_c0_g1_i1, TRIN…	16	56
GO:0005840	ribosome	CC	8.7526e-41	1.8608e-38	TRINITY_DN1004_c0_g1_i1, TRINITY_DN1004_c0_g2_i1, TRINITY_DN102252_c0_g2_i1, TRINITY_DN102252_c0_g3_i1, TRINITY_DN102252_c0_g4_i1, TRINITY_DN109695_c0_g1_i1, TRINITY_DN109695_c0_g3_i1, TRINITY_DN14413_c1_g1_i4, TRINITY_DN1483_c0_g1_i1, TRINITY_DN1483_c0_g1_i3, TRINITY_DN1483_c0_g2_i2, TRINITY_DN15026_c0_g2_i1, TRINITY_DN1503_c0_g1_i10, TRINITY_DN1503_c0_g1_i3, TRINITY_DN1503_c0_g1_i8, TRINITY_DN1…	95	269
GO:0042254	ribosome biogenesis	BP	0.0160609	0.120848	TRINITY_DN3914_c0_g1_i1, TRINITY_DN3914_c0_g2_i2, TRINITY_DN544948_c0_g1_i1	3	7
GO:0003723	RNA binding	MF	1.16511e-07	2.47703e-06	TRINITY_DN103792_c0_g1_i1, TRINITY_DN109695_c0_g1_i1, TRINITY_DN109695_c0_g3_i1, TRINITY_DN128390_c0_g1_i1, TRINITY_DN135364_c1_g1_i1, TRINITY_DN1503_c0_g1_i10, TRINITY_DN1503_c0_g1_i3, TRINITY_DN1664_c0_g1_i1, TRINITY_DN192969_c0_g2_i1, TRINITY_DN209824_c0_g1_i1, TRINITY_DN25627_c0_g1_i1, TRINITY_DN2567_c0_g1_i1, TRINITY_DN261743_c0_g1_i1, TRINITY_DN267184_c0_g1_i1, TRINITY_DN269071_c0_g1_i1, TR…	42	179
GO:0032774	RNA biosynthetic process	BP	0.0387782	0.234879	TRINITY_DN103792_c0_g1_i1, TRINITY_DN125842_c0_g1_i2, TRINITY_DN17029_c0_g1_i1, TRINITY_DN22164_c0_g1_i1, TRINITY_DN22749_c2_g1_i4, TRINITY_DN335069_c0_g1_i2, TRINITY_DN341781_c0_g1_i1, TRINITY_DN403586_c0_g1_i1, TRINITY_DN43684_c0_g1_i2, TRINITY_DN47145_c0_g1_i2, TRINITY_DN475216_c0_g1_i2, TRINITY_DN50797_c0_g1_i1, TRINITY_DN545820_c0_g1_i1, TRINITY_DN74388_c0_g1_i2, TRINITY_DN77393_c1_g2_i2, TR…	17	104
GO:0016070	RNA metabolic process	BP	0.000101011	0.00145717	TRINITY_DN103792_c0_g1_i1, TRINITY_DN1053_c0_g1_i1, TRINITY_DN125842_c0_g1_i2, TRINITY_DN135364_c1_g1_i1, TRINITY_DN17029_c0_g1_i1, TRINITY_DN18024_c0_g1_i1, TRINITY_DN209581_c0_g1_i1, TRINITY_DN209581_c0_g1_i2, TRINITY_DN209824_c0_g1_i1, TRINITY_DN22164_c0_g1_i1, TRINITY_DN22749_c2_g1_i4, TRINITY_DN265578_c0_g1_i1, TRINITY_DN267184_c0_g1_i1, TRINITY_DN334520_c0_g1_i1, TRINITY_DN335069_c0_g1_i2, …	53	300
GO:0097747	RNA polymerase activity	MF	0.00220353	0.0228522	TRINITY_DN103792_c0_g1_i1, TRINITY_DN125842_c0_g1_i2, TRINITY_DN17029_c0_g1_i1, TRINITY_DN264767_c0_g1_i2, TRINITY_DN335069_c0_g1_i2, TRINITY_DN341781_c0_g1_i1, TRINITY_DN403586_c0_g1_i1, TRINITY_DN47145_c0_g1_i2, TRINITY_DN50797_c0_g1_i1, TRINITY_DN545820_c0_g1_i1, TRINITY_DN74388_c0_g1_i2, TRINITY_DN77393_c1_g2_i2, TRINITY_DN85838_c0_g1_i1, TRINITY_DN88449_c0_g1_i1, TRINITY_DN9686_c0_g1_i10, TR…	16	63
GO:0006396	RNA processing	BP	0.00276036	0.0276817	TRINITY_DN1053_c0_g1_i1, TRINITY_DN135364_c1_g1_i1, TRINITY_DN209824_c0_g1_i1, TRINITY_DN265578_c0_g1_i1, TRINITY_DN267184_c0_g1_i1, TRINITY_DN334520_c0_g1_i1, TRINITY_DN339322_c0_g1_i1, TRINITY_DN40390_c0_g1_i2, TRINITY_DN472178_c0_g1_i1, TRINITY_DN473367_c0_g1_i1, TRINITY_DN475569_c0_g1_i1, TRINITY_DN476196_c0_g1_i1, TRINITY_DN50065_c1_g2_i1, TRINITY_DN542801_c0_g1_i1, TRINITY_DN563597_c0_g1_i1…	22	118
GO:0000375	RNA splicing, via transesterification reactions	BP	0.0354103	0.216952	TRINITY_DN40390_c0_g1_i2, TRINITY_DN472178_c0_g1_i1, TRINITY_DN616307_c0_g1_i1, TRINITY_DN617844_c0_g1_i1	4	13
GO:0000377	RNA splicing, via transesterification reactions with bulged adenosine as nucleophile	BP	0.0354103	0.216952	TRINITY_DN40390_c0_g1_i2, TRINITY_DN472178_c0_g1_i1, TRINITY_DN616307_c0_g1_i1, TRINITY_DN617844_c0_g1_i1	4	13
GO:0003968	RNA-dependent RNA polymerase activity	MF	0.018351	0.13407	TRINITY_DN103792_c0_g1_i1, TRINITY_DN264767_c0_g1_i2, TRINITY_DN545820_c0_g1_i1, TRINITY_DN9686_c0_g1_i10, TRINITY_DN9686_c0_g1_i14	5	12
GO:0019843	rRNA binding	MF	4.89555e-06	9.91232e-05	TRINITY_DN1503_c0_g1_i10, TRINITY_DN1503_c0_g1_i3, TRINITY_DN192969_c0_g2_i1, TRINITY_DN25627_c0_g1_i1, TRINITY_DN2567_c0_g1_i1, TRINITY_DN261743_c0_g1_i1, TRINITY_DN3098_c0_g1_i2, TRINITY_DN340040_c0_g1_i1, TRINITY_DN47145_c0_g1_i2, TRINITY_DN476196_c0_g1_i1, TRINITY_DN614083_c0_g1_i1, TRINITY_DN615668_c0_g1_i1, TRINITY_DN621536_c0_g1_i1, TRINITY_DN64203_c0_g1_i1, TRINITY_DN64313_c0_g1_i2, TRINI…	16	54
GO:0016072	rRNA metabolic process	BP	0.00120397	0.0129275	TRINITY_DN265578_c0_g1_i1, TRINITY_DN334520_c0_g1_i1, TRINITY_DN473367_c0_g1_i1, TRINITY_DN476196_c0_g1_i1, TRINITY_DN50065_c1_g2_i1, TRINITY_DN542801_c0_g1_i1, TRINITY_DN614083_c0_g1_i1, TRINITY_DN615668_c0_g1_i1, TRINITY_DN621536_c0_g1_i1, TRINITY_DN64313_c0_g1_i2	10	38
GO:0006364	rRNA processing	BP	0.00120397	0.0129275	TRINITY_DN265578_c0_g1_i1, TRINITY_DN334520_c0_g1_i1, TRINITY_DN473367_c0_g1_i1, TRINITY_DN476196_c0_g1_i1, TRINITY_DN50065_c1_g2_i1, TRINITY_DN542801_c0_g1_i1, TRINITY_DN614083_c0_g1_i1, TRINITY_DN615668_c0_g1_i1, TRINITY_DN621536_c0_g1_i1, TRINITY_DN64313_c0_g1_i2	10	38
GO:0004185	serine-type carboxypeptidase activity	MF	0.0161518	0.120848	TRINITY_DN472587_c0_g1_i1, TRINITY_DN614658_c0_g1_i1	2	3
GO:0009002	serine-type D-Ala-D-Ala carboxypeptidase activity	MF	0.0161518	0.120848	TRINITY_DN472587_c0_g1_i1, TRINITY_DN614658_c0_g1_i1	2	3
GO:0070008	serine-type exopeptidase activity	MF	0.0161518	0.120848	TRINITY_DN472587_c0_g1_i1, TRINITY_DN614658_c0_g1_i1	2	3
GO:0036094	small molecule binding	MF	3.83463e-10	1.03195e-08	TRINITY_DN108653_c1_g1_i1, TRINITY_DN12359_c0_g3_i1, TRINITY_DN12359_c0_g3_i2, TRINITY_DN1330_c0_g1_i1, TRINITY_DN1330_c0_g1_i10, TRINITY_DN1330_c0_g1_i5, TRINITY_DN13617_c1_g2_i1, TRINITY_DN137390_c1_g3_i4, TRINITY_DN14083_c0_g1_i3, TRINITY_DN14629_c0_g1_i1, TRINITY_DN16432_c0_g1_i2, TRINITY_DN16432_c0_g2_i1, TRINITY_DN17338_c0_g3_i1, TRINITY_DN17338_c0_g4_i1, TRINITY_DN177204_c0_g1_i1, TRINITY_…	91	406
GO:0044281	small molecule metabolic process	BP	3.59886e-06	7.42833e-05	TRINITY_DN107225_c0_g1_i2, TRINITY_DN118217_c0_g1_i4, TRINITY_DN118296_c0_g2_i1, TRINITY_DN125297_c2_g1_i1, TRINITY_DN1295_c1_g1_i5, TRINITY_DN1295_c1_g1_i6, TRINITY_DN18024_c0_g1_i1, TRINITY_DN20807_c0_g1_i7, TRINITY_DN209581_c0_g1_i1, TRINITY_DN209581_c0_g1_i2, TRINITY_DN210033_c0_g1_i2, TRINITY_DN21342_c0_g1_i1, TRINITY_DN22862_c0_g1_i1, TRINITY_DN24216_c0_g1_i1, TRINITY_DN24216_c0_g1_i7, TRIN…	48	220
GO:0030515	snoRNA binding	MF	0.04673	0.273686	TRINITY_DN473367_c0_g1_i1, TRINITY_DN544948_c0_g1_i1	2	4
GO:0003735	structural constituent of ribosome	MF	1.38801e-40	2.68264e-38	TRINITY_DN1004_c0_g1_i1, TRINITY_DN1004_c0_g2_i1, TRINITY_DN102252_c0_g2_i1, TRINITY_DN102252_c0_g3_i1, TRINITY_DN102252_c0_g4_i1, TRINITY_DN109695_c0_g1_i1, TRINITY_DN109695_c0_g3_i1, TRINITY_DN14413_c1_g1_i4, TRINITY_DN1483_c0_g1_i1, TRINITY_DN1483_c0_g1_i3, TRINITY_DN1483_c0_g2_i2, TRINITY_DN15026_c0_g2_i1, TRINITY_DN1503_c0_g1_i10, TRINITY_DN1503_c0_g1_i3, TRINITY_DN1503_c0_g1_i8, TRINITY_DN1…	96	275
GO:0005198	structural molecule activity	MF	2.02489e-36	2.26575e-34	TRINITY_DN1004_c0_g1_i1, TRINITY_DN1004_c0_g2_i1, TRINITY_DN102252_c0_g2_i1, TRINITY_DN102252_c0_g3_i1, TRINITY_DN102252_c0_g4_i1, TRINITY_DN109695_c0_g1_i1, TRINITY_DN109695_c0_g3_i1, TRINITY_DN14413_c1_g1_i4, TRINITY_DN1483_c0_g1_i1, TRINITY_DN1483_c0_g1_i3, TRINITY_DN1483_c0_g2_i2, TRINITY_DN15026_c0_g2_i1, TRINITY_DN1503_c0_g1_i10, TRINITY_DN1503_c0_g1_i3, TRINITY_DN1503_c0_g1_i8, TRINITY_DN1…	98	305
GO:0004784	superoxide dismutase activity	MF	0.00922038	0.0765724	TRINITY_DN10611_c0_g1_i1, TRINITY_DN521_c0_g2_i1, TRINITY_DN543341_c0_g1_i1	3	7
GO:0006801	superoxide metabolic process	BP	0.0353059	0.216952	TRINITY_DN10611_c0_g1_i1, TRINITY_DN521_c0_g2_i1, TRINITY_DN543341_c0_g1_i1	3	10
GO:0099080	supramolecular complex	CC	0.00267804	0.027112	TRINITY_DN266178_c0_g1_i1, TRINITY_DN4942_c0_g1_i1, TRINITY_DN75105_c0_g1_i1	3	6
GO:0099512	supramolecular fiber	CC	0.00267804	0.027112	TRINITY_DN266178_c0_g1_i1, TRINITY_DN4942_c0_g1_i1, TRINITY_DN75105_c0_g1_i1	3	6
GO:0099081	supramolecular polymer	CC	0.00267804	0.027112	TRINITY_DN266178_c0_g1_i1, TRINITY_DN4942_c0_g1_i1, TRINITY_DN75105_c0_g1_i1	3	6
GO:0016740	transferase activity	MF	0.000257414	0.00334681	TRINITY_DN103792_c0_g1_i1, TRINITY_DN1038_c0_g1_i5, TRINITY_DN104067_c0_g1_i2, TRINITY_DN118296_c0_g2_i1, TRINITY_DN1202_c0_g1_i2, TRINITY_DN1202_c0_g2_i1, TRINITY_DN1202_c0_g3_i1, TRINITY_DN1202_c0_g3_i2, TRINITY_DN122302_c0_g1_i3, TRINITY_DN122302_c0_g2_i2, TRINITY_DN124788_c0_g2_i2, TRINITY_DN125842_c0_g1_i2, TRINITY_DN125891_c0_g1_i1, TRINITY_DN17029_c0_g1_i1, TRINITY_DN17044_c0_g1_i4, TRINIT…	69	398
GO:0016772	transferase activity, transferring phosphorus-containing groups	MF	0.000801055	0.00879908	TRINITY_DN103792_c0_g1_i1, TRINITY_DN1202_c0_g1_i2, TRINITY_DN1202_c0_g2_i1, TRINITY_DN1202_c0_g3_i1, TRINITY_DN1202_c0_g3_i2, TRINITY_DN122302_c0_g1_i3, TRINITY_DN122302_c0_g2_i2, TRINITY_DN124788_c0_g2_i2, TRINITY_DN125842_c0_g1_i2, TRINITY_DN17029_c0_g1_i1, TRINITY_DN210033_c0_g1_i2, TRINITY_DN21581_c0_g1_i1, TRINITY_DN252070_c0_g1_i2, TRINITY_DN264767_c0_g1_i2, TRINITY_DN265771_c0_g1_i1, TRIN…	38	193
GO:0006412	translation	BP	2.45068e-41	7.44305e-39	TRINITY_DN1004_c0_g1_i1, TRINITY_DN1004_c0_g2_i1, TRINITY_DN102252_c0_g2_i1, TRINITY_DN102252_c0_g3_i1, TRINITY_DN102252_c0_g4_i1, TRINITY_DN109695_c0_g1_i1, TRINITY_DN109695_c0_g3_i1, TRINITY_DN14413_c1_g1_i4, TRINITY_DN1483_c0_g1_i1, TRINITY_DN1483_c0_g1_i3, TRINITY_DN1483_c0_g2_i2, TRINITY_DN15026_c0_g2_i1, TRINITY_DN1503_c0_g1_i10, TRINITY_DN1503_c0_g1_i3, TRINITY_DN1503_c0_g1_i8, TRINITY_DN1…	96	270
GO:0003746	translation elongation factor activity	MF	0.0280574	0.182416	TRINITY_DN1664_c0_g1_i1, TRINITY_DN269071_c0_g1_i1, TRINITY_DN405187_c0_g1_i1, TRINITY_DN615560_c0_g1_i1	4	13
GO:0008135	translation factor activity, RNA binding	MF	0.0458114	0.269792	TRINITY_DN1664_c0_g1_i1, TRINITY_DN269071_c0_g1_i1, TRINITY_DN30242_c0_g1_i2, TRINITY_DN405187_c0_g1_i1, TRINITY_DN478514_c0_g1_i1, TRINITY_DN615560_c0_g1_i1	6	30
GO:0006414	translational elongation	BP	0.0395734	0.238721	TRINITY_DN1664_c0_g1_i1, TRINITY_DN269071_c0_g1_i1, TRINITY_DN405187_c0_g1_i1, TRINITY_DN615560_c0_g1_i1	4	14
GO:0055085	transmembrane transport	BP	2.79644e-05	0.000486896	TRINITY_DN116981_c0_g1_i1, TRINITY_DN118217_c0_g1_i4, TRINITY_DN1209_c0_g1_i1, TRINITY_DN12359_c0_g3_i1, TRINITY_DN12359_c0_g3_i2, TRINITY_DN15376_c0_g1_i2, TRINITY_DN15494_c0_g1_i1, TRINITY_DN15494_c0_g2_i1, TRINITY_DN18945_c2_g1_i1, TRINITY_DN197145_c0_g1_i4, TRINITY_DN19917_c0_g1_i2, TRINITY_DN20106_c0_g1_i2, TRINITY_DN21964_c0_g2_i2, TRINITY_DN23288_c0_g1_i1, TRINITY_DN2364_c0_g1_i1, TRINITY_…	71	397
GO:0022857	transmembrane transporter activity	MF	0.0158597	0.12042	TRINITY_DN116981_c0_g1_i1, TRINITY_DN118217_c0_g1_i4, TRINITY_DN11994_c0_g1_i4, TRINITY_DN11994_c0_g3_i1, TRINITY_DN1209_c0_g1_i1, TRINITY_DN15376_c0_g1_i2, TRINITY_DN15494_c0_g1_i1, TRINITY_DN15494_c0_g2_i1, TRINITY_DN18945_c2_g1_i1, TRINITY_DN197145_c0_g1_i4, TRINITY_DN20106_c0_g1_i2, TRINITY_DN21964_c0_g2_i2, TRINITY_DN23288_c0_g1_i1, TRINITY_DN2364_c0_g1_i1, TRINITY_DN2364_c0_g1_i2, TRINITY_D…	58	403
GO:0006810	transport	BP	4.83351e-05	0.000809137	TRINITY_DN107040_c1_g2_i6, TRINITY_DN116981_c0_g1_i1, TRINITY_DN118217_c0_g1_i4, TRINITY_DN1209_c0_g1_i1, TRINITY_DN12359_c0_g3_i1, TRINITY_DN12359_c0_g3_i2, TRINITY_DN12562_c0_g1_i1, TRINITY_DN129217_c1_g1_i1, TRINITY_DN13581_c0_g1_i1, TRINITY_DN13581_c0_g1_i2, TRINITY_DN13581_c0_g1_i5, TRINITY_DN14073_c0_g1_i1, TRINITY_DN14073_c0_g2_i2, TRINITY_DN14633_c0_g1_i2, TRINITY_DN15376_c0_g1_i2, TRINIT…	101	640
GO:0005215	transporter activity	MF	0.0221915	0.150252	TRINITY_DN116981_c0_g1_i1, TRINITY_DN118217_c0_g1_i4, TRINITY_DN11994_c0_g1_i4, TRINITY_DN11994_c0_g3_i1, TRINITY_DN1209_c0_g1_i1, TRINITY_DN15376_c0_g1_i2, TRINITY_DN15494_c0_g1_i1, TRINITY_DN15494_c0_g2_i1, TRINITY_DN18945_c2_g1_i1, TRINITY_DN197145_c0_g1_i4, TRINITY_DN20106_c0_g1_i2, TRINITY_DN21964_c0_g2_i2, TRINITY_DN23288_c0_g1_i1, TRINITY_DN2364_c0_g1_i1, TRINITY_DN2364_c0_g1_i2, TRINITY_D…	58	411
GO:0043039	tRNA aminoacylation	BP	0.00532231	0.0498468	TRINITY_DN18024_c0_g1_i1, TRINITY_DN209581_c0_g1_i1, TRINITY_DN209581_c0_g1_i2, TRINITY_DN406886_c0_g1_i1, TRINITY_DN4532_c1_g1_i1, TRINITY_DN478964_c0_g1_i1, TRINITY_DN614017_c0_g1_i1, TRINITY_DN65487_c0_g2_i2, TRINITY_DN65487_c0_g2_i3, TRINITY_DN67913_c0_g1_i1, TRINITY_DN7521_c0_g3_i1, TRINITY_DN80380_c0_g2_i1	12	46
GO:0006418	tRNA aminoacylation for protein translation	BP	0.0369836	0.225207	TRINITY_DN18024_c0_g1_i1, TRINITY_DN209581_c0_g1_i1, TRINITY_DN209581_c0_g1_i2, TRINITY_DN406886_c0_g1_i1, TRINITY_DN4532_c1_g1_i1, TRINITY_DN478964_c0_g1_i1, TRINITY_DN614017_c0_g1_i1, TRINITY_DN67913_c0_g1_i1, TRINITY_DN7521_c0_g3_i1	9	40
GO:0000049	tRNA binding	MF	0.0064081	0.0579729	TRINITY_DN65487_c0_g2_i2, TRINITY_DN65487_c0_g2_i3, TRINITY_DN7521_c0_g3_i1, TRINITY_DN80380_c0_g2_i1	4	7
GO:0006399	tRNA metabolic process	BP	0.00200005	0.02105	TRINITY_DN18024_c0_g1_i1, TRINITY_DN209581_c0_g1_i1, TRINITY_DN209581_c0_g1_i2, TRINITY_DN406886_c0_g1_i1, TRINITY_DN4532_c1_g1_i1, TRINITY_DN478964_c0_g1_i1, TRINITY_DN563597_c0_g1_i1, TRINITY_DN614017_c0_g1_i1, TRINITY_DN625754_c0_g1_i1, TRINITY_DN65487_c0_g2_i2, TRINITY_DN65487_c0_g2_i3, TRINITY_DN67913_c0_g1_i1, TRINITY_DN7521_c0_g3_i1, TRINITY_DN80380_c0_g2_i1	14	54
GO:0006511	ubiquitin-dependent protein catabolic process	BP	6.64513e-05	0.00102373	TRINITY_DN1041_c0_g1_i5, TRINITY_DN2995_c0_g2_i2, TRINITY_DN477459_c0_g1_i1, TRINITY_DN56471_c0_g1_i1, TRINITY_DN619663_c0_g1_i1, TRINITY_DN6406_c0_g1_i1, TRINITY_DN6406_c0_g2_i1, TRINITY_DN8963_c0_g1_i1, TRINITY_DN8963_c0_g2_i1, TRINITY_DN9262_c0_g1_i19, TRINITY_DN9262_c0_g1_i5	11	33
GO:0071568	UFM1 transferase activity	MF	0.0421213	0.249443	TRINITY_DN104067_c0_g1_i2, TRINITY_DN118296_c0_g2_i1	2	4
GO:0051082	unfolded protein binding	MF	6.82482e-05	0.00104385	TRINITY_DN1330_c0_g1_i1, TRINITY_DN1330_c0_g1_i10, TRINITY_DN1330_c0_g1_i5, TRINITY_DN14083_c0_g1_i3, TRINITY_DN16010_c0_g1_i6, TRINITY_DN337390_c0_g1_i1, TRINITY_DN337390_c0_g1_i2, TRINITY_DN34851_c0_g1_i1, TRINITY_DN405136_c0_g1_i1, TRINITY_DN47817_c0_g1_i1, TRINITY_DN55939_c0_g1_i1, TRINITY_DN613765_c0_g1_i9, TRINITY_DN7085_c0_g1_i1, TRINITY_DN7085_c0_g1_i4, TRINITY_DN7085_c0_g3_i1	15	46
GO:0071203	WASH complex	CC	0.0147375	0.112301	TRINITY_DN46364_c0_g1_i11, TRINITY_DN46364_c0_g1_i2, TRINITY_DN61502_c0_g1_i1	3	5
