# Supplementary material for: Environmental variability drives functional plasticity in the gill-associated microbiome of Lithodes santolla: a meta-transcriptomic perspective
Source: Microbiome. 2025 Oct 1;13:197. doi: 10.1186/s40168-025-02215-6 (PMC12487024; doi:10.1186/s40168-025-02215-6)
Supplement: Supplementary file 4 — Supplementary Material 3: Table S7. Enriched KEGG pathways from Ballena and Choiseul samples. [file 40168_2025_2215_MOESM3_ESM.xlsx]

## Sheet: Ballena Sound
ID	Description	pvalue	p.adjust	geneID	Count
map04152	AMPK signaling pathway	6.12394e-07	0.000109006	K01103/K19028/K19029/K19030/K03234/K09048/K00665/K06276/K04382	9
map00983	Drug metabolism - other enzymes	1.61383e-06	0.000143631	K17689/K01044/K03927/K00799/K00207/K01464	6
map04142	Lysosome	4.99987e-06	0.000296659	K13289/K01365/K09599/K09600/K01369/K12391/K12311/K01052/K01363	9
map00830	Retinol metabolism	2.38038e-05	0.00105927	K07424/K17689/K17690/K17691/K11153/K11161	6
map03010	Ribosome	4.46574e-05	0.0015898	K02940/K02960/K02949/K02900/K02937/K02981/K02941/K02963/K02885	9
map00982	Drug metabolism - cytochrome P450	0.000186312	0.00420236	K17689/K17690/K00799/K04097	4
map00140	Steroid hormone biosynthesis	0.00018887	0.00420236	K07424/K17689/K17690/K17691/K01016	5
map00410	beta-Alanine metabolism	0.00018887	0.00420236	K00232/K01580/K18966/K00207/K01464	5
map04071	Sphingolipid signaling pathway	0.000412261	0.00815361	K01115/K05665/K01634/K04392/K06276/K04382	6
map00980	Metabolism of xenobiotics by cytochrome P450	0.000629555	0.0112061	K17689/K17690/K00799/K04097	4
map04146	Peroxisome	0.00170889	0.027653	K00031/K00232/K10214/K13279/K00477	5
map04814	Motor proteins	0.00207399	0.0294834	K10389/K10408/K17914/K10417/K17387/K10414	6
map04612	Antigen processing and presentation	0.00215328	0.0294834	K01365/K01369/K04079/K01363	4
map04981	Folate transport and metabolism	0.0026345	0.0334958	K05665/K05666/K05667	3
map04151	PI3K-Akt signaling pathway	0.00420488	0.047001	K09048/K04079/K04359/K05449/K17386/K04392/K06276/K05636/K04382	9
map00480	Glutathione metabolism	0.00435883	0.047001	K00031/K01469/K00799/K04097	4
map04140	Autophagy - animal	0.00448886	0.047001	K08343/K01365/K06276/K04382/K01363/K16185	6
map04145	Phagosome	0.00505821	0.049073	K02147/K01365/K10066/K04392/K10414	5
map03030	DNA replication	0.00523813	0.049073	K02540/K02684/K02320/K04802	4
map03320	PPAR signaling pathway	0.00622897	0.0554379	K00232/K10214/K15013/K06276	4
map04962	Vasopressin-regulated water reabsorption	0.00657847	0.0557603	K09048/K10417/K10414	3
map04510	Focal adhesion	0.00879891	0.0711912	K04359/K05449/K17386/K04392/K06276/K05636	6
map00564	Glycerophospholipid metabolism	0.01194	0.0924052	K01115/K01049/K14286/K00981/K00901	5
map03040	Spliceosome	0.0145717	0.108074	K12828/K12842/K12820/K12813/K12818	5
map00770	Pantothenate and CoA biosynthesis	0.0154589	0.110067	K18966/K00207/K01464	3
map04013	MAPK signaling pathway - fly	0.0167327	0.114555	K20223/K04392/K04506/K04382	4
map04714	Thermogenesis	0.0229091	0.15103	K11352/K18160/K11647/K09048/K02133/K11650	6
map04070	Phosphatidylinositol signaling system	0.0262784	0.165494	K00981/K00920/K00901	3
map03013	Nucleocytoplasmic transport	0.027675	0.165494	K03231/K18755/K20223/K14305	4
map04261	Adrenergic signaling in cardiomyocytes	0.0285869	0.165494	K04858/K04859/K09048/K04382	4
map04922	Glucagon signaling pathway	0.0288219	0.165494	K19028/K15423/K09048	3
map04977	Vitamin digestion and absorption	0.034057	0.181713	K05665/K14611	2
map03420	Nucleotide excision repair	0.0342861	0.181713	K03006/K04802/K10849	3
map04530	Tight junction	0.035469	0.181713	K04392/K04802/K06106/K04382	4
map04976	Bile secretion	0.0357302	0.181713	K17689/K05666/K05667	3
map04072	Phospholipase D signaling pathway	0.0375967	0.185895	K01115/K04359/K17386/K00901	4
map00591	Linoleic acid metabolism	0.0392504	0.188826	K07424/K17689	2
map04210	Apoptosis	0.0409233	0.191693	K01365/K10798/K06276/K01363	4
map00430	Taurine and hypotaurine metabolism	0.0447226	0.20297	K01580/K18966	2
map00051	Fructose and mannose metabolism	0.0456112	0.20297	K01103/K19028/K19029/K19030	4
map04150	mTOR signaling pathway	0.0480631	0.205063	K02147/K20411/K06276/K16185	4
map00020	Citrate cycle (TCA cycle)	0.0483858	0.205063	K00031/K00627/K01900	3
map00565	Ether lipid metabolism	0.0504581	0.208873	K01115/K01062	2
map04014	Ras signaling pathway	0.0620725	0.249396	K01115/K04359/K05449/K17386/K04392	5
map03018	RNA degradation	0.0648834	0.249396	K03514/K04043/K12591	3
map04010	MAPK signaling pathway	0.0653128	0.249396	K04858/K04859/K04359/K05449/K17386/K04392	6
map00450	Selenocompound metabolism	0.0658517	0.249396	K22182/K01008	2
map04110	Cell cycle	0.0702424	0.260482	K02540/K04802/K04382/K06629	4
map01212	Fatty acid metabolism	0.075025	0.264352	K00232/K00665/K15013	3
map03082	ATP-dependent chromatin remodeling	0.075025	0.264352	K11647/K11662/K11650	3
map00061	Fatty acid biosynthesis	0.0757413	0.264352	K00665/K15013	2
map04141	Protein processing in endoplasmic reticulum	0.0880556	0.301421	K04079/K09580/K09582/K13525	4
map04217	Necroptosis	0.101969	0.342462	K04079/K05863/K12196	3
map04664	Fc epsilon RI signaling pathway	0.104132	0.343251	K04392/K06276	2
map00590	Arachidonic acid metabolism	0.119254	0.385791	K01832/K04097	2
map04015	Rap1 signaling pathway	0.121372	0.385791	K04359/K05449/K17386/K04392	4
map03410	Base excision repair	0.127008	0.389784	K10798/K04802	2
map04918	Thyroid hormone synthesis	0.127008	0.389784	K09048/K09582	2
map04212	Longevity regulating pathway - worm	0.138854	0.408903	K00799/K04043	2
map04024	cAMP signaling pathway	0.141905	0.408903	K01115/K00232/K09048/K04392	4
map04921	Oxytocin signaling pathway	0.142855	0.408903	K04858/K04859/K03234	3
map04810	Regulation of actin cytoskeleton	0.144031	0.408903	K04359/K17386/K00920/K04392	4
map00071	Fatty acid degradation	0.15093	0.408903	K00232/K15013	2
map04361	Axon regeneration	0.15093	0.408903	K00901/K04392	2
map00533	Glycosaminoglycan biosynthesis - keratan sulfate	0.151616	0.408903	K04746	1
map04964	Proximal tubule bicarbonate reclamation	0.151616	0.408903	K13577	1
map04540	Gap junction	0.155001	0.411793	K04359/K17386	2
map04666	Fc gamma R-mediated phagocytosis	0.171485	0.434903	K01115/K04392	2
map00970	Aminoacyl-tRNA biosynthesis	0.179834	0.434903	K01869/K01870	2
map03020	RNA polymerase	0.179834	0.434903	K03006/K03021	2
map04512	ECM-receptor interaction	0.179834	0.434903	K06254/K05636	2
map04966	Collecting duct acid secretion	0.181005	0.434903	K02147	1
map04980	Cobalamin transport and metabolism	0.181005	0.434903	K13279	1
map04310	Wnt signaling pathway	0.182324	0.434903	K04507/K04392/K04506	3
map04260	Cardiac muscle contraction	0.184031	0.434903	K04858/K04859	2
map04360	Axon guidance	0.188187	0.434903	K07528/K04392/K06276	3
map00120	Primary bile acid biosynthesis	0.190575	0.434903	K10214	1
map00532	Glycosaminoglycan biosynthesis - chondroitin sulfate / dermatan sulfate	0.190575	0.434903	K01020	1
map04020	Calcium signaling pathway	0.200881	0.451795	K04359/K05449/K17386/K05863	4
map04120	Ubiquitin mediated proteolysis	0.203054	0.451795	K04506/K03178/K10698	3
map04066	HIF-1 signaling pathway	0.22665	0.488444	K01103/K00927	2
map00511	Other glycan degradation	0.227757	0.488444	K12311	1
map04614	Renin-angiotensin system	0.227757	0.488444	K13289	1
map04915	Estrogen signaling pathway	0.230958	0.489412	K09048/K04079	2
map00380	Tryptophan metabolism	0.23959	0.501731	K01432/K00453	2
map03008	Ribosome biogenesis in eukaryotes	0.252567	0.520634	K14575/K11131	2
map04728	Dopaminergic synapse	0.256897	0.520634	K09048/K04382	2
map04137	Mitophagy - animal	0.261229	0.520634	K13525/K04506	2
map00592	alpha-Linolenic acid metabolism	0.263242	0.520634	K00232	1
map04960	Aldosterone-regulated sodium reabsorption	0.263242	0.520634	K06276	1
map04910	Insulin signaling pathway	0.274226	0.520945	K00665/K06276	2
map04928	Parathyroid hormone synthesis, secretion and action	0.278557	0.520945	K01115/K09048	2
map04320	Dorso-ventral axis formation	0.280372	0.520945	K02156	1
map04613	Neutrophil extracellular trap formation	0.282886	0.520945	K04392/K05863	2
map04722	Neurotrophin signaling pathway	0.282886	0.520945	K04392/K06276	2
map04725	Cholinergic synapse	0.282886	0.520945	K01049/K09048	2
map01240	Biosynthesis of cofactors	0.283886	0.520945	K01432/K00763/K01307/K00453/K11153/K11161	6
map04919	Thyroid hormone signaling pathway	0.287214	0.521674	K19029/K06276	2
map04660	T cell receptor signaling pathway	0.291539	0.52418	K06276/K04382	2
map00785	Lipoic acid metabolism	0.305328	0.535152	K00627	1
map04926	Relaxin signaling pathway	0.308801	0.535152	K09048/K05449	2
map00760	Nicotinate and nicotinamide metabolism	0.313104	0.535152	K00763/K00323	2
map04668	TNF signaling pathway	0.313104	0.535152	K09048/K05449	2
map01040	Biosynthesis of unsaturated fatty acids	0.313454	0.535152	K00232	1
map04144	Endocytosis	0.31568	0.535152	K01115/K18464/K12196	3
map00100	Steroid biosynthesis	0.329424	0.553184	K01052	1
map00640	Propanoate metabolism	0.343049	0.563435	K00232/K01900	2
map00710	Carbon fixation by Calvin cycle	0.345025	0.563435	K00927	1
map04978	Mineral absorption	0.345025	0.563435	K14710	1
map00010	Glycolysis / Gluconeogenesis	0.355762	0.575688	K00627/K00927	2
map04370	VEGF signaling pathway	0.367752	0.589729	K04392	1
map03272	Virion - Hepatitis viruses	0.375153	0.596025	K12196	1
map01210	2-Oxocarboxylic acid metabolism	0.380918	0.596025	K00031/K00627	2
map00240	Pyrimidine metabolism	0.385072	0.596025	K00207/K01464	2
map00650	Butanoate metabolism	0.385072	0.596025	K01896/K01580	2
map04218	Cellular senescence	0.397461	0.609897	K05863/K18753	2
map03430	Mismatch repair	0.403904	0.614486	K04802	1
map04730	Long-term depression	0.410884	0.61896	K04382	1
map04022	cGMP-PKG signaling pathway	0.413799	0.61896	K09048/K05863	2
map03050	Proteasome	0.438001	0.643074	K03065	1
map03060	Protein export	0.438001	0.643074	K03106	1
map04924	Renin secretion	0.444584	0.643074	K01363	1
map04979	Cholesterol metabolism	0.444584	0.643074	K01052	1
map01200	Carbon metabolism	0.447984	0.643074	K00031/K00232/K00627/K01900/K00927	5
map04148	Efferocytosis	0.453651	0.646	K01052/K04392	2
map00600	Sphingolipid metabolism	0.457522	0.64634	K01634	1
map03460	Fanconi anemia pathway	0.47016	0.648747	K10849	1
map04920	Adipocytokine signaling pathway	0.47016	0.648747	K15013	1
map04927	Cortisol synthesis and secretion	0.47016	0.648747	K09048	1
map04721	Synaptic vesicle cycle	0.476369	0.652258	K02147	1
map00190	Oxidative phosphorylation	0.487309	0.65883	K11352/K02147/K02133	3
map04624	Toll and Imd signaling pathway	0.48857	0.65883	K20674	1
map04630	JAK-STAT signaling pathway	0.499383	0.664299	K04359/K17386	2
map04662	B cell receptor signaling pathway	0.506345	0.664299	K04392	1
map04621	NOD-like receptor signaling pathway	0.506767	0.664299	K04079/K01363	2
map03250	Viral life cycle - HIV-1	0.512133	0.664299	K12196	1
map03015	mRNA surveillance pathway	0.523507	0.664299	K04382	1
map04912	GnRH signaling pathway	0.529094	0.664299	K01115	1
map03083	Polycomb repressive complex	0.534617	0.664299	K11453	1
map04925	Aldosterone synthesis and secretion	0.534617	0.664299	K09048	1
map01230	Biosynthesis of amino acids	0.536427	0.664299	K00031/K00286/K00927	3
map04820	Cytoskeleton in muscle cells	0.542615	0.664299	K17531/K06254	2
map04916	Melanogenesis	0.54547	0.664299	K09048	1
map04211	Longevity regulating pathway	0.550801	0.664299	K09048	1
map04623	Cytosolic DNA-sensing pathway	0.550801	0.664299	K03021	1
map04911	Insulin secretion	0.550801	0.664299	K09048	1
map04115	p53 signaling pathway	0.556071	0.664299	K04506	1
map04727	GABAergic synapse	0.556071	0.664299	K01580	1
map04972	Pancreatic secretion	0.556071	0.664299	K04392	1
map00250	Alanine, aspartate and glutamate metabolism	0.561279	0.666051	K01580	1
map03070	Bacterial secretion system	0.581512	0.685491	K03106	1
map04670	Leukocyte transendothelial migration	0.586423	0.686733	K04392	1
map00562	Inositol phosphate metabolism	0.596075	0.693473	K00920	1
map04620	Toll-like receptor signaling pathway	0.610135	0.69618	K04392	1
map04640	Hematopoietic cell lineage	0.610135	0.69618	K06468	1
map04657	IL-17 signaling pathway	0.610135	0.69618	K04079	1
map04625	C-type lectin receptor signaling pathway	0.619238	0.698793	K10059	1
map04520	Adherens junction	0.623709	0.698793	K04392	1
map00790	Folate biosynthesis	0.628129	0.698793	K01307	1
map04650	Natural killer cell mediated cytotoxicity	0.628129	0.698793	K04392	1
map04659	Th17 cell differentiation	0.64108	0.708772	K04079	1
map04724	Glutamatergic synapse	0.653583	0.713795	K01115	1
map04011	MAPK signaling pathway - yeast	0.657654	0.713795	K06276	1
map04611	Platelet activation	0.657654	0.713795	K01832	1
map04935	Growth hormone synthesis, secretion and action	0.661677	0.713809	K09048	1
map00561	Glycerolipid metabolism	0.669583	0.717987	K00901	1
map04350	TGF-beta signaling pathway	0.677306	0.721919	K04382	1
map00310	Lysine degradation	0.684849	0.725614	K11426	1
map04068	FoxO signaling pathway	0.702949	0.739688	K06276	1
map04380	Osteoclast differentiation	0.706443	0.739688	K04392	1
map00630	Glyoxylate and dicarboxylate metabolism	0.726567	0.75631	K01432	1
map00330	Arginine and proline metabolism	0.742286	0.763739	K00286	1
map04390	Hippo signaling pathway	0.742286	0.763739	K04382	1
map04723	Retrograde endocannabinoid signaling	0.754212	0.77155	K11352	1
map00720	Other carbon fixation pathways	0.759967	0.772995	K00031	1
map00620	Pyruvate metabolism	0.791795	0.800793	K00627	1
map02024	Quorum sensing	0.846396	0.850681	K01580/K03106	2
map04062	Chemokine signaling pathway	0.850681	0.850681	K04392	1

## Sheet: Choiseul Bay
ID	Description	pvalue	p.adjust	geneID	Count
map00830	Retinol metabolism	6.01852e-10	1.2338e-07	K00699/K07424/K17689/K17690/K17691/K07411/K07412/K07413/K17709/K11153/K11161	11
map00980	Metabolism of xenobiotics by cytochrome P450	8.05879e-08	8.26026e-06	K00699/K17689/K17690/K07416/K17685/K17709/K00799/K04097	8
map00982	Drug metabolism - cytochrome P450	1.45145e-07	9.91826e-06	K00699/K17689/K17690/K17709/K17721/K00799/K04097	7
map04142	Lysosome	3.42983e-07	1.75779e-05	K01158/K01192/K13289/K01365/K09599/K09600/K01369/K01373/K12391/K12311/K01052/K01363	12
map00983	Drug metabolism - other enzymes	9.17754e-07	3.3159e-05	K00699/K17689/K01044/K03927/K00799/K00207/K01464	7
map00140	Steroid hormone biosynthesis	9.70507e-07	3.3159e-05	K00699/K07424/K17689/K17690/K17691/K07412/K07413/K01016	8
map04152	AMPK signaling pathway	1.80383e-06	5.28265e-05	K01103/K19028/K19029/K19030/K03234/K09048/K00665/K06276/K21357/K04382	10
map04146	Peroxisome	4.52666e-06	0.000115996	K00031/K00232/K10214/K00272/K00273/K13279/K00477/K12261/K00830	9
map03010	Ribosome	3.45313e-05	0.000786546	K02940/K02960/K02949/K02900/K02868/K02937/K02981/K02941/K02963/K02885/K02877	11
map04140	Autophagy - animal	8.9374e-05	0.00183217	K08343/K20179/K01365/K20180/K06276/K08269/K21357/K04382/K01363/K16185	10
map00590	Arachidonic acid metabolism	0.000222859	0.00415329	K01832/K07412/K07413/K17709/K17721/K04097	6
map00591	Linoleic acid metabolism	0.00107721	0.0171683	K07424/K17689/K07413/K17721	4
map00410	beta-Alanine metabolism	0.00108872	0.0171683	K00232/K01580/K18966/K00207/K01464	5
map03040	Spliceosome	0.00124146	0.0181785	K12828/K12887/K12842/K12820/K12813/K12818/K12812/K12741	8
map04070	Phosphatidylinositol signaling system	0.00243993	0.0333457	K00981/K00920/K01108/K18081/K00901	5
map04210	Apoptosis	0.00295847	0.0358038	K01365/K02187/K04397/K10798/K01373/K06276/K01363	7
map04071	Sphingolipid signaling pathway	0.0029691	0.0358038	K01115/K05665/K01634/K04392/K06276/K04382	6
map04814	Motor proteins	0.00326917	0.0360503	K10389/K10408/K10405/K17914/K10417/K17387/K10414	7
map00532	Glycosaminoglycan biosynthesis - chondroitin sulfate / dermatan sulfate	0.00334124	0.0360503	K01017/K01020/K00771	3
map04150	mTOR signaling pathway	0.00396475	0.0406387	K02147/K20411/K06276/K08269/K21357/K16185/K20409	7
map04145	Phagosome	0.00577513	0.0563762	K02147/K01365/K10066/K06563/K04392/K10414	6
map04623	Cytosolic DNA-sensing pathway	0.00611422	0.0569734	K01158/K02187/K04397/K03021/K17834	5
map04151	PI3K-Akt signaling pathway	0.00650887	0.0580138	K09048/K04079/K05629/K05631/K04359/K05449/K17386/K04392/K06276/K05636/K04382	11
map04981	Folate transport and metabolism	0.00768561	0.0656479	K05665/K05666/K05667	3
map04612	Antigen processing and presentation	0.00838937	0.0680039	K01365/K01369/K04079/K01363	4
map04977	Vitamin digestion and absorption	0.00862489	0.0680039	K14611/K05665/K18259	3
map04530	Tight junction	0.0097169	0.0737765	K05631/K16175/K04392/K04802/K06106/K04382	6
map03082	ATP-dependent chromatin remodeling	0.0145513	0.106536	K11647/K11320/K11661/K11662/K11650	5
map04510	Focal adhesion	0.0157092	0.111047	K04437/K04359/K05449/K17386/K04392/K06276/K05636	7
map00480	Glutathione metabolism	0.0162832	0.111268	K00031/K01469/K00799/K04097	4
map04962	Vasopressin-regulated water reabsorption	0.0185155	0.122442	K09048/K10417/K10414	3
map03030	DNA replication	0.0193245	0.123798	K02540/K02684/K02320/K04802	4
map04015	Rap1 signaling pathway	0.0214922	0.12984	K05629/K05631/K06112/K04359/K05449/K17386/K04392	7
map04976	Bile secretion	0.0215344	0.12984	K00699/K17689/K05666/K05667	4
map03320	PPAR signaling pathway	0.022695	0.132928	K00232/K10214/K15013/K06276	4
map04148	Efferocytosis	0.0251375	0.143144	K20179/K02187/K04397/K20180/K01052/K04392	6
map03013	Nucleocytoplasmic transport	0.0264703	0.144716	K03231/K18755/K20223/K14305/K12812	5
map04110	Cell cycle	0.0268254	0.144716	K02540/K06639/K06672/K04802/K04382/K06629	6
map00250	Alanine, aspartate and glutamate metabolism	0.0318795	0.167572	K00272/K00827/K01580/K00830	4
map04141	Protein processing in endoplasmic reticulum	0.0374518	0.189823	K09582/K04523/K04079/K09580/K13525/K08653	6
map04072	Phospholipase D signaling pathway	0.0379646	0.189823	K01115/K04359/K17386/K01528/K00901	5
map00770	Pantothenate and CoA biosynthesis	0.0415131	0.202623	K18966/K00207/K01464	3
map04714	Thermogenesis	0.0430593	0.205283	K11352/K18160/K11647/K09048/K02133/K03953/K11650	7
map03018	RNA degradation	0.0464715	0.216515	K03514/K04043/K12591/K12603	4
map00564	Glycerophospholipid metabolism	0.0505692	0.230371	K01115/K01049/K14286/K00981/K00901	5
map00511	Other glycan degradation	0.0538565	0.240013	K01192/K12311	2
map04013	MAPK signaling pathway - fly	0.0559394	0.243991	K20223/K04392/K04506/K04382	4
map04010	MAPK signaling pathway	0.0578592	0.247107	K02187/K04858/K04859/K04437/K04359/K05449/K17386/K04392	8
map04613	Neutrophil extracellular trap formation	0.0685655	0.286855	K11407/K18671/K04392/K05863	4
map04212	Longevity regulating pathway - worm	0.0708835	0.290622	K00799/K04043/K08269	3
map04922	Glucagon signaling pathway	0.0739168	0.297117	K19028/K15423/K09048	3
map04120	Ubiquitin mediated proteolysis	0.0783623	0.308928	K10614/K10615/K04506/K03178/K10698	5
map04361	Axon regeneration	0.0801535	0.310028	K11593/K00901/K04392	3
map04668	TNF signaling pathway	0.084988	0.320818	K02187/K04397/K09048/K05449	4
map03420	Nucleotide excision repair	0.0866108	0.320818	K03006/K04802/K10849	3
map00430	Taurine and hypotaurine metabolism	0.087638	0.320818	K01580/K18966	2
map04261	Adrenergic signaling in cardiomyocytes	0.0900033	0.323696	K04858/K04859/K09048/K04382	4
map00565	Ether lipid metabolism	0.0982029	0.347097	K01115/K01062	2
map03020	RNA polymerase	0.103668	0.360204	K03006/K03021/K03005	3
map00100	Steroid biosynthesis	0.114669	0.391787	K07750/K01052	2
map00020	Citrate cycle (TCA cycle)	0.118189	0.397193	K00031/K00627/K01900	3
map00450	Selenocompound metabolism	0.126009	0.416644	K22182/K01008	2
map01210	2-Oxocarboxylic acid metabolism	0.128845	0.419258	K00031/K00827/K00627/K00830	4
map00051	Fructose and mannose metabolism	0.13489	0.432069	K01103/K19028/K19029/K19030	4
map00061	Fatty acid biosynthesis	0.143484	0.451183	K00665/K15013	2
map00562	Inositol phosphate metabolism	0.145259	0.451183	K00920/K01108/K18081	3
map00380	Tryptophan metabolism	0.157433	0.481697	K01432/K00453/K00486	3
map04144	Endocytosis	0.16441	0.495647	K01115/K18464/K18465/K01528/K12196	5
map03430	Mismatch repair	0.173605	0.507889	K08735/K04802	2
map01212	Fatty acid metabolism	0.17413	0.507889	K00232/K00665/K15013	3
map04137	Mitophagy - animal	0.178381	0.507889	K13525/K21357/K04506	3
map04726	Serotonergic synapse	0.178381	0.507889	K07413/K17721/K02187	3
map04664	Fc epsilon RI signaling pathway	0.192132	0.539549	K04392/K06276	2
map04014	Ras signaling pathway	0.202137	0.559974	K01115/K04359/K05449/K17386/K04392	5
map00533	Glycosaminoglycan biosynthesis - keratan sulfate	0.214858	0.57955	K04746	1
map04964	Proximal tubule bicarbonate reclamation	0.214858	0.57955	K13577	1
map04217	Necroptosis	0.22679	0.596427	K04079/K05863/K12196	3
map03410	Base excision repair	0.229842	0.596427	K10798/K04802	2
map04918	Thyroid hormone synthesis	0.229842	0.596427	K09582/K09048	2
map00311	Penicillin and cephalosporin biosynthesis	0.241542	0.606332	K00273	1
map00470	D-Amino acid metabolism	0.242533	0.606332	K00272/K00273	2
map04721	Synaptic vesicle cycle	0.242533	0.606332	K02147/K01528	2
map04966	Collecting duct acid secretion	0.254543	0.621207	K02147	1
map04980	Cobalamin transport and metabolism	0.254543	0.621207	K13279	1
map00120	Primary bile acid biosynthesis	0.267323	0.638804	K10214	1
map00071	Fatty acid degradation	0.267986	0.638804	K00232/K15013	2
map04540	Gap junction	0.274353	0.646463	K04359/K17386	2
map00260	Glycine, serine and threonine metabolism	0.286664	0.663857	K00273/K00827/K00830	3
map03260	Virion - Human immunodeficiency virus	0.292231	0.663857	K06563	1
map03015	mRNA surveillance pathway	0.293431	0.663857	K12812/K04382	2
map04666	Fc gamma R-mediated phagocytosis	0.299777	0.663857	K01115/K04392	2
map04921	Oxytocin signaling pathway	0.300699	0.663857	K04858/K04859/K03234	3
map00970	Aminoacyl-tRNA biosynthesis	0.312441	0.663857	K01869/K01870	2
map04512	ECM-receptor interaction	0.312441	0.663857	K06254/K05636	2
map00534	Glycosaminoglycan biosynthesis - heparan sulfate / heparin	0.316297	0.663857	K00771	1
map04614	Renin-angiotensin system	0.316297	0.663857	K13289	1
map04260	Cardiac muscle contraction	0.318755	0.663857	K04858/K04859	2
map04916	Melanogenesis	0.318755	0.663857	K00505/K09048	2
map04211	Longevity regulating pathway	0.325055	0.663857	K09048/K21357	2
map01240	Biosynthesis of cofactors	0.326347	0.663857	K01432/K00699/K00763/K01307/K00453/K11153/K11161/K00486	8
map03264	Virion - Flavivirus and Alphavirus	0.328022	0.663857	K06563	1
map04115	p53 signaling pathway	0.331341	0.663857	K02187/K04506	2
map04723	Retrograde endocannabinoid signaling	0.333547	0.663857	K11352/K13985/K03953	3
map04024	cAMP signaling pathway	0.340178	0.670543	K01115/K00232/K09048/K04392	4
map04810	Regulation of actin cytoskeleton	0.344071	0.671757	K04359/K17386/K00920/K04392	4
map00592	alpha-Linolenic acid metabolism	0.362011	0.693572	K00232	1
map04960	Aldosterone-regulated sodium reabsorption	0.362011	0.693572	K06276	1
map04310	Wnt signaling pathway	0.366343	0.695373	K04507/K04392/K04506	3
map04360	Axon guidance	0.375671	0.702135	K07528/K04392/K06276	3
map04066	HIF-1 signaling pathway	0.380935	0.702135	K01103/K00927	2
map04320	Dorso-ventral axis formation	0.383713	0.702135	K02156	1
map04710	Circadian rhythm	0.383713	0.702135	K09059	1
map04915	Estrogen signaling pathway	0.387031	0.702135	K09048/K04079	2
map04657	IL-17 signaling pathway	0.399143	0.714036	K02187/K04079	2
map04625	C-type lectin receptor signaling pathway	0.411144	0.714036	K10059/K06563	2
map00785	Lipoic acid metabolism	0.414897	0.714036	K00627	1
map03273	Virion - Lassa virus and SFTS virus	0.414897	0.714036	K06563	1
map03008	Ribosome biogenesis in eukaryotes	0.417101	0.714036	K14575/K11131	2
map04520	Adherens junction	0.417101	0.714036	K05707/K04392	2
map04650	Natural killer cell mediated cytotoxicity	0.423027	0.714036	K02187/K04392	2
map04728	Dopaminergic synapse	0.423027	0.714036	K09048/K04382	2
map01040	Biosynthesis of unsaturated fatty acids	0.424938	0.714036	K00232	1
map04961	Endocrine and other factor-regulated calcium reabsorption	0.434808	0.719993	K01528	1
map04020	Calcium signaling pathway	0.440807	0.719993	K04359/K05449/K17386/K05863	4
map04139	Mitophagy - yeast	0.444509	0.719993	K08269	1
map04910	Insulin signaling pathway	0.446414	0.719993	K00665/K06276	2
map04928	Parathyroid hormone synthesis, secretion and action	0.452179	0.719993	K01115/K09048	2
map04722	Neurotrophin signaling pathway	0.457909	0.719993	K04392/K06276	2
map04725	Cholinergic synapse	0.457909	0.719993	K01049/K09048	2
map00710	Carbon fixation by Calvin cycle	0.463417	0.719993	K00927	1
map04978	Mineral absorption	0.463417	0.719993	K14710	1
map04919	Thyroid hormone signaling pathway	0.463605	0.719993	K19029/K06276	2
map04660	T cell receptor signaling pathway	0.469266	0.723053	K06276/K04382	2
map03265	Virion - Ebolavirus, Lyssavirus and Morbillivirus	0.47263	0.723053	K06563	1
map04370	VEGF signaling pathway	0.490584	0.740937	K04392	1
map04926	Relaxin signaling pathway	0.491549	0.740937	K09048/K05449	2
map00760	Nicotinate and nicotinamide metabolism	0.497027	0.741762	K00763/K00323	2
map03272	Virion - Hepatitis viruses	0.499332	0.741762	K12196	1
map00640	Propanoate metabolism	0.534309	0.780846	K00232/K01900	2
map00190	Oxidative phosphorylation	0.536586	0.780846	K11352/K02147/K02133/K03953	4
map04340	Hedgehog signaling pathway	0.540878	0.780846	K10523	1
map04730	Long-term depression	0.540878	0.780846	K04382	1
map00010	Glycolysis / Gluconeogenesis	0.549701	0.788032	K00627/K00927	2
map00630	Glyoxylate and dicarboxylate metabolism	0.564733	0.792841	K01432/K00830	2
map03050	Proteasome	0.571629	0.792841	K03065	1
map03060	Protein export	0.571629	0.792841	K03106	1
map04924	Renin secretion	0.578991	0.792841	K01363	1
map04979	Cholesterol metabolism	0.578991	0.792841	K01052	1
map00240	Pyrimidine metabolism	0.584214	0.792841	K00207/K01464	2
map00650	Butanoate metabolism	0.584214	0.792841	K01896/K01580	2
map00330	Arginine and proline metabolism	0.588983	0.792841	K00286/K00273	2
map04390	Hippo signaling pathway	0.588983	0.792841	K16175/K04382	2
map00600	Sphingolipid metabolism	0.593339	0.792841	K01634	1
map04218	Cellular senescence	0.598399	0.792841	K05863/K18753	2
map03460	Fanconi anemia pathway	0.6072	0.792841	K10849	1
map04920	Adipocytokine signaling pathway	0.6072	0.792841	K15013	1
map04927	Cortisol synthesis and secretion	0.6072	0.792841	K09048	1
map04022	cGMP-PKG signaling pathway	0.616745	0.7985	K09048/K05863	2
map01232	Nucleotide metabolism	0.625676	0.7985	K01488/K19572	2
map01200	Carbon metabolism	0.626733	0.7985	K00031/K00232/K00627/K01900/K00927/K00830	6
map04624	Toll and Imd signaling pathway	0.627114	0.7985	K20674	1
map04662	B cell receptor signaling pathway	0.646024	0.817499	K04392	1
map03250	Viral life cycle - HIV-1	0.652112	0.819322	K12196	1
map00053	Ascorbate and aldarate metabolism	0.658096	0.819322	K00699	1
map00541	Biosynthesis of various nucleotide sugars	0.663876	0.819322	K00326/K01639	2
map00950	Isoquinoline alkaloid biosynthesis	0.663978	0.819322	K00505	1
map04912	GnRH signaling pathway	0.669759	0.819322	K01115	1
map03083	Polycomb repressive complex	0.675441	0.819322	K11453	1
map04925	Aldosterone synthesis and secretion	0.675441	0.819322	K09048	1
map04750	Inflammatory mediator regulation of TRP channels	0.691909	0.826176	K07413	1
map04911	Insulin secretion	0.691909	0.826176	K09048	1
map04727	GABAergic synapse	0.697212	0.826176	K01580	1
map04972	Pancreatic secretion	0.697212	0.826176	K04392	1
map04630	JAK-STAT signaling pathway	0.706251	0.828839	K04359/K17386	2
map00280	Valine, leucine and isoleucine degradation	0.707546	0.828839	K00827	1
map04621	NOD-like receptor signaling pathway	0.713461	0.83102	K04079/K01363	2
map03070	Bacterial secretion system	0.722392	0.836669	K03106	1
map04670	Leukocyte transendothelial migration	0.727172	0.837473	K04392	1
map04820	Cytoskeleton in muscle cells	0.747323	0.849301	K17531/K06254	2
map04620	Toll-like receptor signaling pathway	0.749871	0.849301	K04392	1
map04640	Hematopoietic cell lineage	0.749871	0.849301	K06468	1
map00350	Tyrosine metabolism	0.766668	0.858836	K00505	1
map00790	Folate biosynthesis	0.766668	0.858836	K01307	1
map04659	Th17 cell differentiation	0.778525	0.859886	K04079	1
map01230	Biosynthesis of amino acids	0.785033	0.859886	K00031/K00286/K00927	3
map00040	Pentose and glucuronate interconversions	0.789781	0.859886	K00699	1
map04724	Glutamatergic synapse	0.789781	0.859886	K01115	1
map04011	MAPK signaling pathway - yeast	0.793406	0.859886	K06276	1
map04611	Platelet activation	0.793406	0.859886	K01832	1
map04935	Growth hormone synthesis, secretion and action	0.796968	0.859886	K09048	1
map00561	Glycerolipid metabolism	0.803909	0.862834	K00901	1
map04350	TGF-beta signaling pathway	0.810614	0.863421	K04382	1
map00310	Lysine degradation	0.817091	0.863421	K11426	1
map04064	NF-kappa B signaling pathway	0.817091	0.863421	K16072	1
map04068	FoxO signaling pathway	0.832335	0.873581	K06276	1
map04380	Osteoclast differentiation	0.835229	0.873581	K04392	1
map00720	Other carbon fixation pathways	0.877463	0.913096	K00031	1
map00270	Cysteine and methionine metabolism	0.889634	0.921086	K00827	1
map00230	Purine metabolism	0.899586	0.923117	K01488/K19572	2
map00620	Pyruvate metabolism	0.900602	0.923117	K00627	1
map00860	Porphyrin metabolism	0.915052	0.933262	K00699	1
map04062	Chemokine signaling pathway	0.93905	0.952997	K04392	1
map02024	Quorum sensing	0.956839	0.966266	K01580/K03106	2
map00680	Methane metabolism	0.966394	0.971131	K00830	1
map04080	Neuroactive ligand-receptor interaction	0.996997	0.996997	K08387	1
